# Supplementary material for: Para‐allopatry in hybridizing fire‐bellied toads (Bombina bombina and B. variegata): Inference from transcriptome‐wide coalescence analyses
Source: Evolution. 2016 Jul 8;70(8):1803–18. doi: 10.1111/evo.12978 (PMC5129456; doi:10.1111/evo.12978)
Supplement: Supplementary file 1 — Supporting Information A. Supporting Information B. [file EVO-70-1803-s001.zip]

Archive with 2 entries (2 files):
- evo12978-sup-0001-SuppMat.pdf
- evo12978-sup-0002-SuppMat.nb
