# Supplementary material for: Para‐allopatry in hybridizing fire‐bellied toads (Bombina bombina and B. variegata): Inference from transcriptome‐wide coalescence analyses
Source: Evolution. 2016 Jul 8;70(8):1803–18. doi: 10.1111/evo.12978 (PMC5129456; doi:10.1111/evo.12978)
Supplement: Supplementary file 1 — Supporting Information A. Supporting Information B. [file EVO-70-1803-s001.zip › evo12978-sup-0002-SuppMat.nb]

(* Content-type: application/vnd.wolfram.mathematica *)

(*** Wolfram Notebook File ***)
(* http://www.wolfram.com/nb *)

(* CreatedBy='Mathematica 10.1' *)

(*CacheID: 234*)
(* Internal cache information:
NotebookFileLineBreakTest
NotebookFileLineBreakTest
NotebookDataPosition[       158,          7]
NotebookDataLength[    988874,      21805]
NotebookOptionsPosition[    969769,      21207]
NotebookOutlinePosition[    970136,      21223]
CellTagsIndexPosition[    970093,      21220]
WindowFrame->Normal*)

(* Beginning of Notebook Content *)
Notebook[{

Cell[CellGroupData[{
Cell[TextData[{
 "Estimating divergence and gene flow in ",
 StyleBox["Bombina",
  FontSlant->"Italic"]
}], "Title",
 CellChangeTimes->{{3.603604952312727*^9, 3.6036049820167522`*^9}, {
   3.623488370120676*^9, 3.623488372919299*^9}, {3.6234885284003773`*^9, 
   3.6234885434557037`*^9}, {3.631599688911038*^9, 3.631599702639179*^9}, {
   3.631600095622492*^9, 3.631600109872755*^9}, {3.631600147182869*^9, 
   3.631600183623365*^9}, 3.648617593947657*^9, {3.6525066221560183`*^9, 
   3.652506626402473*^9}}],

Cell[TextData[{
 "We use analytic results for the folded site frequency spectrum (SFS) and \
the blockwise SFS (joint counts of SFS types in blocks) to fit models of \
strict isolation and isolation with unidirectional migration to ",
 StyleBox["Bombina",
  FontSlant->"Italic"],
 " transcriptome data. The general method for deriving these results which \
uses a recursion for the generating function (GF) of genealogies (Lohse",
 StyleBox[" et al. ",
  FontSlant->"Italic"],
 "2011) is desribed in Lohse",
 StyleBox[" et al.",
  FontSlant->"Italic"],
 " (2015). In the section \[OpenCurlyDoubleQuote]Deriving the GF of \
genealogies under the IM model for n=4\[CloseCurlyDoubleQuote] we use code \
previously published as a Supporting notebook to Lohse",
 StyleBox[" et al.",
  FontSlant->"Italic"],
 " 2015 to generate the GF.  Running this notebook requires uploading the \
function definitions of the Lohse",
 StyleBox[" et al.",
  FontSlant->"Italic"],
 " 2015 supplementary notebook as well as in this notebook, by selecting \
\[CloseCurlyDoubleQuote]Evaluate Initialization cells\[CloseCurlyDoubleQuote] \
from the Evaluation Menu above."
}], "Text",
 CellChangeTimes->{{3.653283753014083*^9, 3.6532837667923326`*^9}, {
  3.653284892374063*^9, 3.6532850082961082`*^9}, {3.6532850412878304`*^9, 
  3.653285304576133*^9}, {3.65328564812899*^9, 3.653285716528813*^9}, {
  3.6532911841617327`*^9, 3.6532913385471478`*^9}, {3.664096184385092*^9, 
  3.664096268112268*^9}, {3.665736303257394*^9, 3.6657363518480463`*^9}, {
  3.6657363862642403`*^9, 3.665736442344515*^9}, {3.665832528547367*^9, 
  3.6658325566742983`*^9}}],

Cell[CellGroupData[{

Cell["Data", "Section",
 CellChangeTimes->{{3.619153712609562*^9, 3.61915371875988*^9}, {
   3.619153795520434*^9, 3.6191537985927353`*^9}, {3.619154592897563*^9, 
   3.619154593640831*^9}, 3.6197698621006413`*^9, {3.6199524307958384`*^9, 
   3.619952436339328*^9}, {3.6199528399811993`*^9, 3.619952840821563*^9}, {
   3.620018928795718*^9, 3.620018931875683*^9}, {3.6315408989377003`*^9, 
   3.631540920450186*^9}, {3.631602799231188*^9, 3.631602800559722*^9}, {
   3.63203691004862*^9, 3.632036912880752*^9}, {3.632549939899848*^9, 
   3.6325499411954737`*^9}, {3.635072291224675*^9, 3.635072291358981*^9}, 
   3.640789120998353*^9, {3.6518131339072647`*^9, 3.6518131387212257`*^9}, {
   3.652171750537074*^9, 3.652171758232388*^9}, {3.652185690987871*^9, 
   3.6521856943956823`*^9}, {3.6525072329159517`*^9, 3.652507237059862*^9}}],

Cell[CellGroupData[{

Cell["Importing blockwise data and summaries", "Subsubsection",
 CellChangeTimes->{{3.623652518755938*^9, 3.623652530260418*^9}, {
  3.629528343494156*^9, 3.629528344557583*^9}, {3.639390806382984*^9, 
  3.639390813544533*^9}, {3.652182820234823*^9, 3.6521828222109423`*^9}, {
  3.652183114859548*^9, 3.652183120963422*^9}, {3.6524401353169193`*^9, 
  3.65244013985306*^9}, {3.652507333939829*^9, 3.652507362836035*^9}, {
  3.6525114631666107`*^9, 3.6525114637328672`*^9}, {3.652515762406167*^9, 
  3.652515769830221*^9}}],

Cell["\<\
This imports data for 150 bp blocks for three pairwise datasets (Bvv/Bvs, \
Bvv/Bbo, Bvv/Bor):\
\>", "Text",
 CellChangeTimes->{{3.6194292315034637`*^9, 3.619429252825233*^9}, {
  3.6194308053443737`*^9, 3.61943081268722*^9}, {3.619759240273176*^9, 
  3.619759246192848*^9}, {3.619952439771502*^9, 3.6199524721963654`*^9}, {
  3.6199525071852016`*^9, 3.619952517108486*^9}, {3.6200248439092913`*^9, 
  3.620024854421587*^9}, {3.623652454674378*^9, 3.623652468362681*^9}, {
  3.628845419520956*^9, 3.628845454441338*^9}, {3.63385483600911*^9, 
  3.6338548373038692`*^9}, {3.638791413624124*^9, 3.6387914189355383`*^9}, {
  3.665736453278851*^9, 3.665736459246458*^9}, {3.6657365396153717`*^9, 
  3.665736600247156*^9}, {3.665738357328123*^9, 3.665738362031501*^9}}],

Cell[BoxData[{
 RowBox[{
  RowBox[{"bombbvvbvsraw", "=", 
   RowBox[{"Drop", "[", 
    RowBox[{
     RowBox[{"Import", "[", 
      RowBox[{
      "\"\</home/konrad/Finished_Manuscripts/bombina/data/10_15/synonymous_\
counts_fourfold_150_bvv_bvs_Oct15.txt\>\"", ",", "\"\<Table\>\""}], "]"}], 
     ",", "1"}], "]"}]}], ";"}], "\n", 
 RowBox[{
  RowBox[{"bombbobvvraw", "=", 
   RowBox[{"Drop", "[", 
    RowBox[{
     RowBox[{"Import", "[", 
      RowBox[{
      "\"\</home/konrad/Finished_Manuscripts/bombina/data/10_15/synonymous_\
counts_fourfold_150_bbo_bvv_Oct15.txt\>\"", ",", "\"\<Table\>\""}], "]"}], 
     ",", "1"}], "]"}]}], ";"}], "\n", 
 RowBox[{
  RowBox[{"bombbvvborraw", "=", 
   RowBox[{"Drop", "[", 
    RowBox[{
     RowBox[{"Import", "[", 
      RowBox[{
      "\"\</home/konrad/Finished_Manuscripts/bombina/data/10_15/synonymous_\
counts_fourfold_150_bvv_bor_Oct15.txt\>\"", ",", "\"\<Table\>\""}], "]"}], 
     ",", "1"}], "]"}]}], ";"}], "\n", 
 RowBox[{
  RowBox[{"bombRaw", "=", 
   RowBox[{"{", 
    RowBox[{"bombbvvbvsraw", ",", "bombbobvvraw", ",", "bombbvvborraw"}], 
    "}"}]}], ";"}]}], "Input",
 CellChangeTimes->{{3.619952536465098*^9, 3.619952570714055*^9}, {
   3.619952736203959*^9, 3.6199527450098953`*^9}, {3.621582760289694*^9, 
   3.6215827620895042`*^9}, {3.621582792753377*^9, 3.621582823286337*^9}, {
   3.621657086434613*^9, 3.621657141643635*^9}, {3.621657186591125*^9, 
   3.621657338502282*^9}, {3.621657385205418*^9, 3.621657388169023*^9}, {
   3.6216574223030653`*^9, 3.621657432959709*^9}, 3.621657497233379*^9, {
   3.623652794038434*^9, 3.623652807875683*^9}, {3.625318693385412*^9, 
   3.625318701599431*^9}, {3.62729698857022*^9, 3.6272969930886307`*^9}, {
   3.627297553900235*^9, 3.627297681965454*^9}, {3.627297741507084*^9, 
   3.6272977725636673`*^9}, {3.6272978943206387`*^9, 3.627297917340083*^9}, {
   3.627297999330888*^9, 3.627298008939803*^9}, {3.627302521548365*^9, 
   3.6273026210155897`*^9}, {3.6300604075027122`*^9, 3.630060488177332*^9}, 
   3.630060520482332*^9, {3.630060562014887*^9, 3.630060663430485*^9}, {
   3.630061017736889*^9, 3.630061050378181*^9}, {3.6387902120684977`*^9, 
   3.638790220230055*^9}, 3.638790254879154*^9, {3.6387903111295652`*^9, 
   3.638790320650013*^9}, 3.638790414954422*^9, {3.638790448293087*^9, 
   3.6387905227113857`*^9}, {3.639392403512576*^9, 3.639392448926248*^9}, {
   3.652172219602754*^9, 3.6521722212198668`*^9}, {3.652172259392034*^9, 
   3.65217227318895*^9}, {3.652182860329911*^9, 3.6521829077720346`*^9}, {
   3.6521829477978687`*^9, 3.652182984466034*^9}, {3.652430430814272*^9, 
   3.652430441826379*^9}, {3.653282586511454*^9, 3.653282607087701*^9}, {
   3.6544119172662888`*^9, 3.6544119336180058`*^9}, {3.654411972282126*^9, 
   3.654411980715754*^9}, {3.664109641203784*^9, 3.664109648729397*^9}}],

Cell[BoxData[
 RowBox[{
  RowBox[{"bombdat", "=", 
   RowBox[{"Table", "[", 
    RowBox[{
     RowBox[{
      RowBox[{
       RowBox[{"{", 
        RowBox[{
         RowBox[{"#", "\[LeftDoubleBracket]", "1", "\[RightDoubleBracket]"}], 
         ",", 
         RowBox[{"#", "\[LeftDoubleBracket]", "2", "\[RightDoubleBracket]"}], 
         ",", 
         RowBox[{"#", "\[LeftDoubleBracket]", "4", "\[RightDoubleBracket]"}], 
         ",", 
         RowBox[{
         "#", "\[LeftDoubleBracket]", "3", "\[RightDoubleBracket]"}]}], "}"}],
        "&"}], "/@", 
      RowBox[{"(", 
       RowBox[{
        RowBox[{
         RowBox[{"Drop", "[", 
          RowBox[{"#", ",", "1"}], "]"}], "&"}], "/@", 
        RowBox[{
        "bombRaw", "\[LeftDoubleBracket]", "i", "\[RightDoubleBracket]"}]}], 
       ")"}]}], ",", 
     RowBox[{"{", 
      RowBox[{"i", ",", "1", ",", "3"}], "}"}]}], "]"}]}], ";"}]], "Input",
 CellChangeTimes->{{3.639214819017035*^9, 3.639214843201447*^9}, 
   3.639389079643683*^9, 3.639390615477837*^9, 3.6393907410866756`*^9, 
   3.639390854560272*^9, {3.6393925531818438`*^9, 3.6393925918705177`*^9}, {
   3.639392643134897*^9, 3.639392679839684*^9}, {3.652182986621615*^9, 
   3.652182992212764*^9}, 3.6521830312445307`*^9, {3.6521830857648363`*^9, 
   3.65218309335811*^9}, 3.652429901284452*^9, {3.652430443431719*^9, 
   3.65243046509733*^9}, {3.652430507761541*^9, 3.652430509553319*^9}, {
   3.653282610999404*^9, 3.653282627911264*^9}}],

Cell["\<\
Since we are considering individual transcriptomes without an outgroup, there \
are 4 types of polymorphic sites: unique heterozygous sites in either X or Y, \
fixed differences, and shared heterozygous sites.  Each block is summarized \
as a vector of counts of those types. E.g.:\
\>", "Text",
 CellChangeTimes->{{3.639391135846054*^9, 3.639391162320006*^9}, {
   3.6657364878154078`*^9, 3.6657365102787848`*^9}, {3.665736609311369*^9, 
   3.665736713279222*^9}, {3.665736746671467*^9, 3.665736785126751*^9}, {
   3.6657383959518137`*^9, 3.665738452766985*^9}, 3.665832566609516*^9}],

Cell[CellGroupData[{

Cell[BoxData[
 RowBox[{"bombdat", "\[LeftDoubleBracket]", 
  RowBox[{"1", ",", "1"}], "\[RightDoubleBracket]"}]], "Input",
 CellChangeTimes->{{3.665738438303804*^9, 3.665738441255932*^9}}],

Cell[BoxData[
 RowBox[{"{", 
  RowBox[{"0", ",", "0", ",", "3", ",", "0"}], "}"}]], "Output",
 CellChangeTimes->{3.665738442096086*^9, 3.665739857240055*^9, 
  3.66583213587957*^9}]
}, Open  ]],

Cell["The vast majority of sites are fixed differences:", "Text",
 CellChangeTimes->{{3.639391135846054*^9, 3.639391162320006*^9}, {
  3.6657364878154078`*^9, 3.6657365102787848`*^9}, {3.665736609311369*^9, 
  3.665736713279222*^9}, {3.665736746671467*^9, 3.665736785126751*^9}, {
  3.6657383959518137`*^9, 3.665738397943109*^9}}],

Cell[CellGroupData[{

Cell[BoxData[{
 RowBox[{
  RowBox[{"head", "=", 
   RowBox[{"{", 
    RowBox[{
    "\"\<AHets\>\"", ",", "\"\<BHets\>\"", ",", " ", "\"\<fixedDiffs\>\"", 
     ",", "\"\<sharedHets\>\""}], "}"}]}], ";"}], "\n", 
 RowBox[{
  RowBox[{"SetPrecision", "[", 
   RowBox[{
    RowBox[{"Prepend", "[", 
     RowBox[{
      RowBox[{"blmean", "=", 
       RowBox[{
        RowBox[{
         RowBox[{"N", "[", 
          RowBox[{"Mean", "[", "#", "]"}], "]"}], "&"}], "/@", "bombdat"}]}], 
      ",", "head"}], "]"}], ",", "3"}], "]"}], "//", "TableForm"}]}], "Input",
 CellChangeTimes->{{3.665736836232264*^9, 3.6657369088789663`*^9}, {
  3.665736945257123*^9, 3.66573696684037*^9}, {3.665738478464469*^9, 
  3.665738530216352*^9}}],

Cell[BoxData[
 TagBox[GridBox[{
    {"\<\"AHets\"\>", "\<\"BHets\"\>", "\<\"fixedDiffs\"\>", \
"\<\"sharedHets\"\>"},
    {"0.26701183431952663083208676653157453984`3.", 
     "0.41272189349112425871268783339473884553`3.", 
     "2.03920118343195255761202133726328611374`3.", 
     "0.00665680473372781082025406718116755656`3."},
    {"0.15935178933153273939105076806299621239`3.", 
     "0.27211343686698175048377379425801336765`3.", 
     "2.80891289669142452112282626330852508545`3.", 
     "0.00270087778528021625265576055596739025`3."},
    {"0.25798319327731095151889917360676918179`3.", 
     "1.12184873949579833052325739117804914713`3.", 
     "4.62100840336134410790691617876291275024`3.", 
     "0.00924369747899159675819102943705729558`3."}
   },
   GridBoxAlignment->{
    "Columns" -> {{Left}}, "ColumnsIndexed" -> {}, "Rows" -> {{Baseline}}, 
     "RowsIndexed" -> {}},
   GridBoxSpacings->{"Columns" -> {
       Offset[0.27999999999999997`], {
        Offset[2.0999999999999996`]}, 
       Offset[0.27999999999999997`]}, "ColumnsIndexed" -> {}, "Rows" -> {
       Offset[0.2], {
        Offset[0.4]}, 
       Offset[0.2]}, "RowsIndexed" -> {}}],
  Function[BoxForm`e$, 
   TableForm[BoxForm`e$]]]], "Output",
 CellChangeTimes->{{3.652175924594078*^9, 3.652175931880146*^9}, {
   3.652177550985283*^9, 3.6521775740268993`*^9}, 3.65217760678861*^9, {
   3.652183169696888*^9, 3.6521832019179783`*^9}, {3.652183810647573*^9, 
   3.652183819105394*^9}, {3.6524306096244583`*^9, 3.652430632159143*^9}, 
   3.6525107166500463`*^9, 3.652510833294879*^9, 3.6525904257614813`*^9, 
   3.652606637111766*^9, 3.6531120158936157`*^9, 3.6531368107132387`*^9, 
   3.653283716263476*^9, 3.654412102869052*^9, 3.6587367456139517`*^9, 
   3.6657368615586576`*^9, {3.665736897534171*^9, 3.665736909708099*^9}, 
   3.665736967875701*^9, 3.665738493022337*^9, 3.6657385327162027`*^9, 
   3.665739857321621*^9, 3.6658321359921513`*^9}]
}, Open  ]],

Cell["\<\
There are between 2.5 and 6 variable sites per block in total:\
\>", "Text",
 CellChangeTimes->{{3.639391135846054*^9, 3.639391162320006*^9}, {
  3.665736516095091*^9, 3.665736517246862*^9}}],

Cell[CellGroupData[{

Cell[BoxData[
 RowBox[{"SetPrecision", "[", 
  RowBox[{
   RowBox[{
    RowBox[{
     RowBox[{
      RowBox[{"Total", "[", "#", "]"}], "&"}], "/@", "blmean"}], "//", "N"}], 
   ",", "3"}], "]"}]], "Input",
 CellChangeTimes->{{3.638792208967259*^9, 3.638792231106092*^9}, {
  3.639393660741679*^9, 3.639393662954494*^9}, {3.652430414295738*^9, 
  3.6524304167440853`*^9}, {3.6524306350966043`*^9, 3.652430635528185*^9}, {
  3.665737000208001*^9, 3.665737009864812*^9}, {3.6657385414723597`*^9, 
  3.6657385454704657`*^9}}],

Cell[BoxData[
 RowBox[{"{", 
  RowBox[{
  "2.72559171597633120853743093903176486492`3.", ",", 
   "3.24307900067521925890901002276223152876`3.", ",", 
   "6.01008403361344534232557634823024272919`3."}], "}"}]], "Output",
 CellChangeTimes->{{3.63879222627276*^9, 3.638792231590992*^9}, 
   3.639137737108843*^9, 3.639391131448452*^9, 3.639393663346079*^9, 
   3.641545439776428*^9, 3.64593752760985*^9, 3.6461348580133257`*^9, {
   3.6521775562093897`*^9, 3.652177608979958*^9}, 3.652430636484715*^9, 
   3.6525108349418497`*^9, 3.6525904257697477`*^9, 3.652606637199223*^9, 
   3.653112016266966*^9, 3.653136811046062*^9, 3.653283716271625*^9, 
   3.658736745785994*^9, {3.6657370049780684`*^9, 3.6657370105056973`*^9}, 
   3.6657385464229393`*^9, 3.665739857328889*^9, 3.6658321361075*^9}]
}, Open  ]],

Cell["\<\
Absolute (per site) frequencies of the four site types; i.e. the folded SFS:\
\>", "Text",
 CellChangeTimes->{{3.6386977311169233`*^9, 3.638697765240403*^9}, {
   3.638786561632801*^9, 3.63878656674485*^9}, {3.652511316980896*^9, 
   3.652511320796452*^9}, {3.6525135777494583`*^9, 3.6525135896054783`*^9}, 
   3.653204736429163*^9}],

Cell[CellGroupData[{

Cell[BoxData[
 RowBox[{
  RowBox[{"SetPrecision", "[", 
   RowBox[{
    RowBox[{"Prepend", "[", 
     RowBox[{
      RowBox[{"absf", "=", 
       RowBox[{
        RowBox[{
         RowBox[{
          RowBox[{"(", 
           RowBox[{
            RowBox[{"Total", "[", "#", "]"}], "/", 
            RowBox[{"(", 
             RowBox[{"150", "*", 
              RowBox[{"Length", "[", "#", "]"}]}], ")"}]}], ")"}], "&"}], "/@",
          "bombdat"}], "//", "N"}]}], ",", "head"}], "]"}], ",", "3"}], "]"}],
   "//", "TableForm"}]], "Input",
 CellChangeTimes->{{3.6525109889600973`*^9, 3.6525110089604673`*^9}, {
   3.652511050122305*^9, 3.652511121883482*^9}, {3.652511363402461*^9, 
   3.652511364819309*^9}, 3.6532036587672443`*^9, {3.65441229538465*^9, 
   3.6544122969143963`*^9}, {3.665738556968116*^9, 3.665738565344438*^9}}],

Cell[BoxData[
 TagBox[GridBox[{
    {"\<\"AHets\"\>", "\<\"BHets\"\>", "\<\"fixedDiffs\"\>", \
"\<\"sharedHets\"\>"},
    {"0.00178007889546351089245235232993991303`3.", 
     "0.00275147928994082854176062014062154049`3.", 
     "0.01359467455621301765211761392038170015`3.", 
     "0.00004437869822485206888242059708460374`3."},
    {"0.00106234526221021829441026884666143815`3.", 
     "0.00181408957911321187805864241227027378`3.", 
     "0.018726085977942830834708232146113005`3.", 
     "0.00001800585190186810771858713642323835`3."},
    {"0.00171988795518207278172073682043219378`3.", 
     "0.00747899159663865508579361218721714977`3.", 
     "0.03080672268907563154938245020275644492`3.", 
     "0.00006162464985994397929144200665163567`3."}
   },
   GridBoxAlignment->{
    "Columns" -> {{Left}}, "ColumnsIndexed" -> {}, "Rows" -> {{Baseline}}, 
     "RowsIndexed" -> {}},
   GridBoxSpacings->{"Columns" -> {
       Offset[0.27999999999999997`], {
        Offset[2.0999999999999996`]}, 
       Offset[0.27999999999999997`]}, "ColumnsIndexed" -> {}, "Rows" -> {
       Offset[0.2], {
        Offset[0.4]}, 
       Offset[0.2]}, "RowsIndexed" -> {}}],
  Function[BoxForm`e$, 
   TableForm[BoxForm`e$]]]], "Output",
 CellChangeTimes->{
  3.652511010465551*^9, {3.652511079298707*^9, 3.652511122757375*^9}, 
   3.652511383938232*^9, 3.652590426118285*^9, 3.652606637289876*^9, 
   3.653112016864374*^9, 3.653136811498994*^9, 3.653283716594371*^9, 
   3.654412298644985*^9, 3.6587367459896708`*^9, 3.6657385663229437`*^9, 
   3.665739857399047*^9, 3.665832136221588*^9}]
}, Open  ]],

Cell[TextData[{
 "Heterozygosity is higher in",
 StyleBox[" B. variegata",
  FontSlant->"Italic"],
 " than",
 StyleBox[" B. bombina",
  FontSlant->"Italic"],
 ":"
}], "Text",
 CellChangeTimes->{{3.6386978857702217`*^9, 3.638697898584594*^9}, {
  3.638697969225108*^9, 3.6386979893051453`*^9}, {3.638698152545389*^9, 
  3.638698153000407*^9}, {3.638786572225008*^9, 3.638786573376914*^9}}],

Cell[CellGroupData[{

Cell[BoxData[
 RowBox[{
  RowBox[{"SetPrecision", "[", 
   RowBox[{
    RowBox[{
     RowBox[{
      RowBox[{"{", 
       RowBox[{
        RowBox[{
         RowBox[{"#", "\[LeftDoubleBracket]", "1", "\[RightDoubleBracket]"}], 
         "+", 
         RowBox[{
         "#", "\[LeftDoubleBracket]", "4", "\[RightDoubleBracket]"}]}], ",", 
        RowBox[{
         RowBox[{"#", "\[LeftDoubleBracket]", "2", "\[RightDoubleBracket]"}], 
         "+", 
         RowBox[{
         "#", "\[LeftDoubleBracket]", "4", "\[RightDoubleBracket]"}]}]}], 
       "}"}], "&"}], "/@", "absf"}], ",", "3"}], "]"}], "//", 
  "TableForm"}]], "Input",
 CellChangeTimes->{{3.6386978219426737`*^9, 3.6386978532051487`*^9}, {
   3.63869790166271*^9, 3.638697905966909*^9}, {3.638700025229796*^9, 
   3.638700028925186*^9}, 3.638701869702869*^9, {3.652511182148775*^9, 
   3.652511183750741*^9}, {3.652511369947516*^9, 3.652511370747573*^9}}],

Cell[BoxData[
 TagBox[GridBox[{
    {"0.00182445759368836304264993586343734933`3.", 
     "0.00279585798816568047511776917701808998`3."},
    {"0.00108035111411208632758995662470624666`3.", 
     "0.00183209543101507991123833019031508229`3."},
    {"0.00178151260504201677456470598315263487`3.", 
     "0.00754061624649859929547801584703847766`3."}
   },
   GridBoxAlignment->{
    "Columns" -> {{Left}}, "ColumnsIndexed" -> {}, "Rows" -> {{Baseline}}, 
     "RowsIndexed" -> {}},
   GridBoxSpacings->{"Columns" -> {
       Offset[0.27999999999999997`], {
        Offset[2.0999999999999996`]}, 
       Offset[0.27999999999999997`]}, "ColumnsIndexed" -> {}, "Rows" -> {
       Offset[0.2], {
        Offset[0.4]}, 
       Offset[0.2]}, "RowsIndexed" -> {}}],
  Function[BoxForm`e$, 
   TableForm[BoxForm`e$]]]], "Output",
 CellChangeTimes->{3.638697813964654*^9, 3.63869785425115*^9, 
  3.6386979069838467`*^9, 3.638698158343423*^9, 3.6386996303748837`*^9, 
  3.6387000300104523`*^9, 3.638778411329074*^9, 3.638783181305018*^9, 
  3.638785126764879*^9, 3.639126677086779*^9, 3.6393910074814034`*^9, 
  3.641545439024563*^9, 3.652172208755455*^9, 3.652511185080504*^9, 
  3.652511385959505*^9, 3.652590426510256*^9, 3.6526066372988863`*^9, 
  3.653112017206333*^9, 3.6531368123000097`*^9, 3.653283717796233*^9, 
  3.654412708053609*^9, 3.658736746478416*^9, 3.6587367821334257`*^9, 
  3.665739164935254*^9, 3.665739857473852*^9, 3.6658321363455153`*^9}]
}, Open  ]],

Cell["Relative frequencies of the four site types per block:", "Text",
 CellChangeTimes->{{3.6386977311169233`*^9, 3.638697765240403*^9}, {
  3.638786561632801*^9, 3.63878656674485*^9}, {3.652511223828862*^9, 
  3.652511231316934*^9}, {3.652511292101021*^9, 3.6525112950129957`*^9}}],

Cell[CellGroupData[{

Cell[BoxData[
 RowBox[{
  RowBox[{"SetPrecision", "[", 
   RowBox[{
    RowBox[{"Prepend", "[", 
     RowBox[{
      RowBox[{"(", 
       RowBox[{
        RowBox[{
         RowBox[{"(", 
          RowBox[{"#", "/", 
           RowBox[{"Total", "[", "#", "]"}]}], ")"}], "&"}], "/@", "absf"}], 
       ")"}], ",", "head"}], "]"}], ",", "3"}], "]"}], "//", 
  "TableForm"}]], "Input",
 CellChangeTimes->{{3.6525113378172283`*^9, 3.652511411406274*^9}, {
  3.665738618513404*^9, 3.665738624779663*^9}}],

Cell[BoxData[
 TagBox[GridBox[{
    {"\<\"AHets\"\>", "\<\"BHets\"\>", "\<\"fixedDiffs\"\>", \
"\<\"sharedHets\"\>"},
    {"0.09796472184531887505976044394628843293`3.", 
     "0.15142469470827682465063901418034220114`3.", 
     "0.74816824966078698810889591186423785985`3.", 
     "0.00244233378561736769185586126695852727`3."},
    {"0.04913595669373307939231665386614622548`3.", 
     "0.08390589215073912532361077865061815828`3.", 
     "0.86612533833021021489884105903911404312`3.", 
     "0.00083281282531750991209029688633336264`3."},
    {"0.0429250559284116359193284040429716697`3.", 
     "0.18666107382550334303772388011566363275`3.", 
     "0.76887583892617450409545654110843315721`3.", 
     "0.00153803131991051456224639526482178553`3."}
   },
   GridBoxAlignment->{
    "Columns" -> {{Left}}, "ColumnsIndexed" -> {}, "Rows" -> {{Baseline}}, 
     "RowsIndexed" -> {}},
   GridBoxSpacings->{"Columns" -> {
       Offset[0.27999999999999997`], {
        Offset[2.0999999999999996`]}, 
       Offset[0.27999999999999997`]}, "ColumnsIndexed" -> {}, "Rows" -> {
       Offset[0.2], {
        Offset[0.4]}, 
       Offset[0.2]}, "RowsIndexed" -> {}}],
  Function[BoxForm`e$, 
   TableForm[BoxForm`e$]]]], "Output",
 CellChangeTimes->{{3.652511387964655*^9, 3.652511412707986*^9}, 
   3.652590426886087*^9, 3.652606637377532*^9, 3.653112017279454*^9, 
   3.6531368126541224`*^9, 3.653283719310614*^9, 3.658736746807187*^9, {
   3.665738598468624*^9, 3.665738626574792*^9}, 3.665739857549671*^9, 
   3.6658321364591312`*^9}]
}, Open  ]]
}, Open  ]],

Cell[CellGroupData[{

Cell["Filtering", "Subsubsection",
 CellChangeTimes->{{3.623652518755938*^9, 3.623652530260418*^9}, {
  3.629528343494156*^9, 3.629528344557583*^9}, {3.639390806382984*^9, 
  3.639390813544533*^9}, {3.652182820234823*^9, 3.6521828222109423`*^9}, {
  3.652183114859548*^9, 3.652183120963422*^9}, {3.6524401353169193`*^9, 
  3.65244013985306*^9}, {3.652507333939829*^9, 3.652507348979885*^9}}],

Cell["Filtering out blocks that violate the 4-gamete test", "Text",
 CellChangeTimes->{{3.652429940124529*^9, 3.652429956603403*^9}, 
   3.665738734768035*^9, 3.665738803655788*^9}],

Cell[BoxData[
 RowBox[{
  RowBox[{"bomb4gam", "=", 
   RowBox[{"Table", "[", 
    RowBox[{
     RowBox[{"Join", "[", 
      RowBox[{
       RowBox[{"Select", "[", 
        RowBox[{
         RowBox[{
         "bombdat", "\[LeftDoubleBracket]", "i", "\[RightDoubleBracket]"}], 
         ",", 
         RowBox[{
          RowBox[{
           RowBox[{
            RowBox[{
            "#", "\[LeftDoubleBracket]", "3", "\[RightDoubleBracket]"}], 
            "\[Equal]", "0"}], "&&", 
           RowBox[{
            RowBox[{
            "#", "\[LeftDoubleBracket]", "4", "\[RightDoubleBracket]"}], ">", 
            "0"}]}], "&"}]}], "]"}], ",", 
       RowBox[{"Select", "[", 
        RowBox[{
         RowBox[{
         "bombdat", "\[LeftDoubleBracket]", "i", "\[RightDoubleBracket]"}], 
         ",", 
         RowBox[{
          RowBox[{
           RowBox[{
            RowBox[{
            "#", "\[LeftDoubleBracket]", "4", "\[RightDoubleBracket]"}], 
            "\[Equal]", "0"}], "&&", 
           RowBox[{
            RowBox[{
            "#", "\[LeftDoubleBracket]", "3", "\[RightDoubleBracket]"}], ">", 
            "0"}]}], "&"}]}], "]"}], ",", 
       RowBox[{"Select", "[", 
        RowBox[{
         RowBox[{
         "bombdat", "\[LeftDoubleBracket]", "i", "\[RightDoubleBracket]"}], 
         ",", 
         RowBox[{
          RowBox[{
           RowBox[{
            RowBox[{
            "#", "\[LeftDoubleBracket]", "3", "\[RightDoubleBracket]"}], 
            "\[Equal]", "0"}], "&&", 
           RowBox[{
            RowBox[{
            "#", "\[LeftDoubleBracket]", "4", "\[RightDoubleBracket]"}], "==",
             "0"}]}], "&"}]}], "]"}]}], "]"}], ",", 
     RowBox[{"{", 
      RowBox[{"i", ",", "1", ",", "3"}], "}"}]}], "]"}]}], ";"}]], "Input",
 CellChangeTimes->{{3.63939327982087*^9, 3.639393346911298*^9}, {
  3.63939346320805*^9, 3.639393470727861*^9}, {3.652182993965486*^9, 
  3.652182999154858*^9}, {3.652183768613105*^9, 3.652183778597948*^9}, {
  3.652430448612935*^9, 3.652430481171208*^9}, {3.652430518995266*^9, 
  3.652430528422428*^9}, {3.6532829497037697`*^9, 3.653282960652628*^9}}],

Cell[CellGroupData[{

Cell[BoxData[
 RowBox[{
  RowBox[{"SetPrecision", "[", 
   RowBox[{
    RowBox[{"Prepend", "[", 
     RowBox[{
      RowBox[{
       RowBox[{
        RowBox[{
         RowBox[{"(", 
          RowBox[{
           RowBox[{"Total", "[", "#", "]"}], "/", 
           RowBox[{"(", 
            RowBox[{"150", "*", 
             RowBox[{"Length", "[", "#", "]"}]}], ")"}]}], ")"}], "&"}], "/@",
         "bomb4gam"}], "//", "N"}], ",", "head"}], "]"}], ",", "3"}], "]"}], "//",
   "TableForm"}]], "Input",
 CellChangeTimes->{{3.6525109889600973`*^9, 3.6525110089604673`*^9}, {
   3.652511050122305*^9, 3.652511121883482*^9}, {3.652511363402461*^9, 
   3.652511364819309*^9}, 3.6532036587672443`*^9, {3.65441229538465*^9, 
   3.6544122969143963`*^9}, {3.654576948837769*^9, 3.654576975453154*^9}, 
   3.654577010430606*^9, {3.665738687193529*^9, 3.665738712024239*^9}}],

Cell[BoxData[
 TagBox[GridBox[{
    {"\<\"AHets\"\>", "\<\"BHets\"\>", "\<\"fixedDiffs\"\>", \
"\<\"sharedHets\"\>"},
    {"0.00174214303390249933105315971459958746`3.", 
     "0.00274189557040336543553005199669314607`3.", 
     "0.01360554318238059966217345930772353313`3.", 
     "0.00001979707993071022059509457557968659`3."},
    {"0.00105927428442641430143822400822273266`3.", 
     "0.00177146720757268417816010508403223866`3.", 
     "0.01873788595898129294425871194107457995`3.", 
     "9.01510029299075928415230923862467`3.*^-6"},
    {"0.0016171897087927623263420295884884581`3.", 
     "0.00744133446423522748602863430278375745`3.", 
     "0.03082273112807464021667414044713950716`3.", "0"}
   },
   GridBoxAlignment->{
    "Columns" -> {{Left}}, "ColumnsIndexed" -> {}, "Rows" -> {{Baseline}}, 
     "RowsIndexed" -> {}},
   GridBoxSpacings->{"Columns" -> {
       Offset[0.27999999999999997`], {
        Offset[2.0999999999999996`]}, 
       Offset[0.27999999999999997`]}, "ColumnsIndexed" -> {}, "Rows" -> {
       Offset[0.2], {
        Offset[0.4]}, 
       Offset[0.2]}, "RowsIndexed" -> {}}],
  Function[BoxForm`e$, 
   TableForm[BoxForm`e$]]]], "Output",
 CellChangeTimes->{
  3.652511010465551*^9, {3.652511079298707*^9, 3.652511122757375*^9}, 
   3.652511383938232*^9, 3.652590426118285*^9, 3.652606637289876*^9, 
   3.653112016864374*^9, 3.653136811498994*^9, 3.653283716594371*^9, 
   3.654412298644985*^9, 3.654576976338047*^9, 3.654577010799452*^9, 
   3.6587367461628933`*^9, 3.658736780512703*^9, {3.665738691757079*^9, 
   3.665738713907848*^9}, 3.665739858188355*^9, 3.66583213683353*^9}]
}, Open  ]],

Cell["Removes 0.14-0.9% of the data:", "Text",
 CellChangeTimes->{{3.639393555924862*^9, 3.639393573983683*^9}, {
   3.652172309192876*^9, 3.652172312473288*^9}, {3.652429962586506*^9, 
   3.652429978474546*^9}, {3.652430074210662*^9, 3.652430087042945*^9}, 
   3.6524301276585617`*^9, {3.652510800261119*^9, 3.6525108131647377`*^9}, {
   3.654412428185771*^9, 3.654412431106029*^9}, 3.658736765861781*^9, {
   3.665738811431637*^9, 3.665738826071569*^9}}],

Cell[CellGroupData[{

Cell[BoxData[
 RowBox[{"{", 
  RowBox[{
   RowBox[{"blocknumRaw", "=", 
    RowBox[{
     RowBox[{
      RowBox[{"Length", "[", "#", "]"}], "&"}], "/@", "bombdat"}]}], ",", 
   RowBox[{"blocknum", "=", 
    RowBox[{
     RowBox[{
      RowBox[{"Length", "[", "#", "]"}], "&"}], "/@", "bomb4gam"}]}]}], 
  "}"}]], "Input",
 CellChangeTimes->{{3.653210870622568*^9, 3.653210897887639*^9}, {
   3.653282964737438*^9, 3.653282968575555*^9}, {3.65338496770294*^9, 
   3.65338497388805*^9}, {3.6544123946829987`*^9, 3.654412410898182*^9}, 
   3.6545772585749273`*^9}],

Cell[BoxData[
 RowBox[{"{", 
  RowBox[{
   RowBox[{"{", 
    RowBox[{"1352", ",", "1481", ",", "1190"}], "}"}], ",", 
   RowBox[{"{", 
    RowBox[{"1347", ",", "1479", ",", "1179"}], "}"}]}], "}"}]], "Output",
 CellChangeTimes->{3.665739858196208*^9, 3.665832136948348*^9}]
}, Open  ]],

Cell[CellGroupData[{

Cell[BoxData[
 RowBox[{
  RowBox[{
   RowBox[{"{", 
    RowBox[{"Table", "[", 
     RowBox[{
      RowBox[{"{", 
       RowBox[{
        RowBox[{
        "blocknum", "\[LeftDoubleBracket]", "i", "\[RightDoubleBracket]"}], 
        ",", 
        RowBox[{
         RowBox[{"(", 
          RowBox[{
           RowBox[{"(", 
            RowBox[{
             RowBox[{
             "bombRaw", "\[LeftDoubleBracket]", "i", 
              "\[RightDoubleBracket]"}], "//", "Length"}], ")"}], "-", 
           RowBox[{
           "blocknum", "\[LeftDoubleBracket]", "i", 
            "\[RightDoubleBracket]"}]}], ")"}], "/", 
         RowBox[{
         "blocknum", "\[LeftDoubleBracket]", "i", 
          "\[RightDoubleBracket]"}]}]}], "}"}], ",", 
      RowBox[{"{", 
       RowBox[{"i", ",", "1", ",", "3"}], "}"}]}], "]"}], "}"}], "//", 
   "TableForm"}], "//", "N"}]], "Input",
 CellChangeTimes->{{3.638617045200042*^9, 3.638617055025057*^9}, 
   3.638790608855338*^9, {3.638790749350153*^9, 3.638790760560527*^9}, {
   3.63939336875174*^9, 3.639393421087585*^9}, {3.639393502313407*^9, 
   3.639393510288931*^9}, {3.6459392356878357`*^9, 3.645939239663371*^9}, {
   3.652183004027125*^9, 3.652183011731526*^9}, 3.652429910995572*^9, {
   3.652429994249559*^9, 3.652430069009861*^9}, {3.652430102203332*^9, 
   3.6524301199627542`*^9}, {3.652430541696308*^9, 3.652430569331242*^9}, 
   3.653210906246359*^9, {3.653210948392625*^9, 3.65321098792284*^9}, {
   3.653282975703602*^9, 3.6532829761196003`*^9}}],

Cell[BoxData[
 TagBox[GridBox[{
    {
     TagBox[GridBox[{
        {"1347.`"},
        {"0.003711952487008166`"}
       },
       GridBoxAlignment->{
        "Columns" -> {{Left}}, "ColumnsIndexed" -> {}, "Rows" -> {{Baseline}},
          "RowsIndexed" -> {}},
       GridBoxSpacings->{"Columns" -> {
           Offset[0.27999999999999997`], {
            Offset[0.5599999999999999]}, 
           Offset[0.27999999999999997`]}, "ColumnsIndexed" -> {}, "Rows" -> {{
            Offset[0.2]}}, "RowsIndexed" -> {}}],
      Column], 
     TagBox[GridBox[{
        {"1479.`"},
        {"0.001352265043948614`"}
       },
       GridBoxAlignment->{
        "Columns" -> {{Left}}, "ColumnsIndexed" -> {}, "Rows" -> {{Baseline}},
          "RowsIndexed" -> {}},
       GridBoxSpacings->{"Columns" -> {
           Offset[0.27999999999999997`], {
            Offset[0.5599999999999999]}, 
           Offset[0.27999999999999997`]}, "ColumnsIndexed" -> {}, "Rows" -> {{
            Offset[0.2]}}, "RowsIndexed" -> {}}],
      Column], 
     TagBox[GridBox[{
        {"1179.`"},
        {"0.009329940627650551`"}
       },
       GridBoxAlignment->{
        "Columns" -> {{Left}}, "ColumnsIndexed" -> {}, "Rows" -> {{Baseline}},
          "RowsIndexed" -> {}},
       GridBoxSpacings->{"Columns" -> {
           Offset[0.27999999999999997`], {
            Offset[0.5599999999999999]}, 
           Offset[0.27999999999999997`]}, "ColumnsIndexed" -> {}, "Rows" -> {{
            Offset[0.2]}}, "RowsIndexed" -> {}}],
      Column]}
   },
   GridBoxAlignment->{
    "Columns" -> {{Left}}, "ColumnsIndexed" -> {}, "Rows" -> {{Baseline}}, 
     "RowsIndexed" -> {}},
   GridBoxSpacings->{"Columns" -> {
       Offset[0.27999999999999997`], {
        Offset[2.0999999999999996`]}, 
       Offset[0.27999999999999997`]}, "ColumnsIndexed" -> {}, "Rows" -> {
       Offset[0.2], {
        Offset[0.4]}, 
       Offset[0.2]}, "RowsIndexed" -> {}}],
  Function[BoxForm`e$, 
   TableForm[BoxForm`e$]]]], "Output",
 CellChangeTimes->{{3.639393504096792*^9, 3.639393510758976*^9}, 
   3.6415454395926943`*^9, 3.6459375267470016`*^9, 3.645939241002714*^9, 
   3.6461348577583933`*^9, 3.6521723024601593`*^9, 3.652183013303082*^9, 
   3.652183143822733*^9, 3.652183799314455*^9, {3.652430059481699*^9, 
   3.652430089427504*^9}, 3.652430120851036*^9, 3.652430574948635*^9, 
   3.652590435676549*^9, 3.652606637660965*^9, 3.653112022256174*^9, 
   3.653136813256116*^9, 3.6532109906808968`*^9, 3.653283725453493*^9, 
   3.654412331944584*^9, 3.6544124178985786`*^9, 3.665738845929388*^9, 
   3.6657398582594633`*^9, 3.665832137067101*^9}]
}, Open  ]],

Cell[TextData[{
 "There are only 3 blocks with shared heterozygous sites between ",
 StyleBox["B. v. variegata ",
  FontSlant->"Italic"],
 "and ",
 StyleBox["B. v. scabra",
  FontSlant->"Italic"],
 " and one block with shared hets between",
 StyleBox[" B. v. variegata",
  FontSlant->"Italic"],
 " and ",
 StyleBox["B. bombina ",
  FontSlant->"Italic"],
 "and no block with shared hets ",
 StyleBox["B. v. variegata",
  FontSlant->"Italic"],
 " and ",
 StyleBox["B. orientalis",
  FontSlant->"Italic"],
 " respectively:"
}], "Text",
 CellChangeTimes->{{3.6524307354686337`*^9, 3.652430851346713*^9}, {
  3.653375303196534*^9, 3.653375350595949*^9}, {3.66573887575182*^9, 
  3.665738916344132*^9}}],

Cell[CellGroupData[{

Cell[BoxData[
 RowBox[{"Table", "[", 
  RowBox[{
   RowBox[{"Length", "[", 
    RowBox[{"Select", "[", 
     RowBox[{
      RowBox[{
      "bomb4gam", "\[LeftDoubleBracket]", "i", "\[RightDoubleBracket]"}], ",", 
      RowBox[{
       RowBox[{
        RowBox[{"#", "\[LeftDoubleBracket]", "4", "\[RightDoubleBracket]"}], 
        ">", "0"}], "&"}]}], "]"}], "]"}], ",", 
   RowBox[{"{", 
    RowBox[{"i", ",", "1", ",", "3"}], "}"}]}], "]"}]], "Input",
 CellChangeTimes->{{3.652176092790073*^9, 3.652176121511799*^9}, {
  3.652183886658504*^9, 3.65218388717975*^9}, {3.652430872426787*^9, 
  3.652430874385642*^9}, {3.653282980727551*^9, 3.653282981127791*^9}, {
  3.665739097000353*^9, 3.665739101623888*^9}}],

Cell[BoxData[
 RowBox[{"{", 
  RowBox[{"3", ",", "1", ",", "0"}], "}"}]], "Output",
 CellChangeTimes->{{3.652176110221012*^9, 3.65217612217796*^9}, 
   3.652183894943386*^9, 3.652430724781763*^9, 3.652430875585273*^9, 
   3.652590436050599*^9, 3.6526066377387257`*^9, 3.65311202248151*^9, 
   3.65313681353439*^9, 3.653283725726124*^9, 3.6544124366900797`*^9, 
   3.66573897659321*^9, 3.665739102468924*^9, 3.665739858329493*^9, 
   3.66583213719032*^9}]
}, Open  ]],

Cell["Before filtering out blocks violating the 4-gamete test:", "Text",
 CellChangeTimes->{{3.665739117484054*^9, 3.6657391416796827`*^9}}],

Cell[CellGroupData[{

Cell[BoxData[
 RowBox[{"Table", "[", 
  RowBox[{
   RowBox[{"Length", "[", 
    RowBox[{"Select", "[", 
     RowBox[{
      RowBox[{
      "bombdat", "\[LeftDoubleBracket]", "u", "\[RightDoubleBracket]"}], ",", 
      RowBox[{
       RowBox[{
        RowBox[{"#", "\[LeftDoubleBracket]", "4", "\[RightDoubleBracket]"}], 
        ">", "0"}], "&"}]}], "]"}], "]"}], ",", 
   RowBox[{"{", 
    RowBox[{"u", ",", "1", ",", "3"}], "}"}]}], "]"}]], "Input",
 CellChangeTimes->{{3.653375412804716*^9, 3.6533754140446873`*^9}, {
  3.653375484229327*^9, 3.653375514357011*^9}, {3.653386676799917*^9, 
  3.653386704938725*^9}, {3.665739070753024*^9, 3.66573911137812*^9}}],

Cell[BoxData[
 RowBox[{"{", 
  RowBox[{"8", ",", "3", ",", "11"}], "}"}]], "Output",
 CellChangeTimes->{
  3.65337541446747*^9, 3.653375515143882*^9, {3.6533866794463654`*^9, 
   3.653386705605836*^9}, 3.665738923566401*^9, {3.665739078689237*^9, 
   3.665739112215407*^9}, 3.665739858395677*^9, 3.665832137303917*^9}]
}, Open  ]]
}, Open  ]]
}, Open  ]],

Cell[CellGroupData[{

Cell["SFS analyses", "Section",
 CellChangeTimes->{{3.619153712609562*^9, 3.61915371875988*^9}, {
   3.619153795520434*^9, 3.6191537985927353`*^9}, {3.619154592897563*^9, 
   3.619154593640831*^9}, 3.6197698621006413`*^9, {3.6199524307958384`*^9, 
   3.619952436339328*^9}, {3.6199528399811993`*^9, 3.619952840821563*^9}, {
   3.620018928795718*^9, 3.620018931875683*^9}, {3.6315408989377003`*^9, 
   3.631540920450186*^9}, {3.631602799231188*^9, 3.631602800559722*^9}, {
   3.63203691004862*^9, 3.632036912880752*^9}, {3.632549939899848*^9, 
   3.6325499411954737`*^9}, {3.635072291224675*^9, 3.635072291358981*^9}, 
   3.640789120998353*^9, {3.6518131339072647`*^9, 3.6518131387212257`*^9}, {
   3.652171750537074*^9, 3.652171758232388*^9}, {3.652185690987871*^9, 
   3.6521856943956823`*^9}, {3.6525072329159517`*^9, 3.652507253412619*^9}, {
   3.653291107177271*^9, 3.6532911102174063`*^9}}],

Cell[CellGroupData[{

Cell["Model comparisons", "Subsubsection",
 CellChangeTimes->{{3.635097887786294*^9, 3.6350978894331303`*^9}, 
   3.635098218673686*^9, {3.635101574866815*^9, 3.635101590617836*^9}, {
   3.635583576911887*^9, 3.635583582262833*^9}, {3.638787327249955*^9, 
   3.6387873319303303`*^9}, 3.639394031727626*^9, {3.639395311813983*^9, 
   3.63939531453319*^9}, {3.64154568949402*^9, 3.641545690965972*^9}, 
   3.641545786310711*^9, 3.652431506627307*^9, {3.652513780597413*^9, 
   3.652513790437277*^9}, 3.6525151280279016`*^9}],

Cell["\<\
There are two ways to sample SNPs from blocks: i) sample SNPs proportional to \
their total frequency in the data or ii) weigh each block equally, i.e. \
sample a single SNP per block. The 1st scheme is problematic because it \
biases towards variable blocks, which may have a different SFS.\
\>", "Text",
 CellChangeTimes->{{3.638700213936922*^9, 3.638700242100256*^9}, {
   3.638700283882722*^9, 3.6387003194236803`*^9}, {3.638701291687345*^9, 
   3.638701330897624*^9}, {3.6387026152320127`*^9, 3.6387026161511917`*^9}, {
   3.638702659679728*^9, 3.63870266041597*^9}, {3.639207950680214*^9, 
   3.6392079509128113`*^9}, {3.63939138580816*^9, 3.639391385984618*^9}, {
   3.652435390907935*^9, 3.652435424948086*^9}, {3.652435593500333*^9, 
   3.652435768076153*^9}, {3.652435886692368*^9, 3.652435909708151*^9}, {
   3.6524361080319157`*^9, 3.6524361779572077`*^9}, {3.652511559549716*^9, 
   3.652511615589046*^9}, 3.665739228427844*^9}],

Cell[BoxData[
 RowBox[{
  RowBox[{"bombVarOnly", "=", 
   RowBox[{"Table", "[", 
    RowBox[{
     RowBox[{"DeleteCases", "[", 
      RowBox[{
       RowBox[{
       "bombdat", "\[LeftDoubleBracket]", "i", "\[RightDoubleBracket]"}], ",", 
       RowBox[{"{", 
        RowBox[{"0", ",", "0", ",", "0", ",", "0"}], "}"}]}], "]"}], ",", 
     RowBox[{"{", 
      RowBox[{"i", ",", "1", ",", "3"}], "}"}]}], "]"}]}], ";"}]], "Input",
 CellChangeTimes->{{3.652435834417931*^9, 3.652435842969501*^9}, {
  3.653282714879389*^9, 3.65328271979151*^9}}],

Cell[BoxData[{
 RowBox[{
  RowBox[{"bombSfs", "=", 
   RowBox[{"Table", "[", 
    RowBox[{
     RowBox[{
      RowBox[{"Total", "[", 
       RowBox[{
        RowBox[{
         RowBox[{"(", 
          RowBox[{"#", "/", 
           RowBox[{"Total", "[", "#", "]"}]}], ")"}], "&"}], "/@", 
        RowBox[{"(", 
         RowBox[{
         "bombVarOnly", "\[LeftDoubleBracket]", "i", 
          "\[RightDoubleBracket]"}], ")"}]}], "]"}], "//", "N"}], ",", 
     RowBox[{"{", 
      RowBox[{"i", ",", "1", ",", "3"}], "}"}]}], "]"}]}], ";"}], "\n", 
 RowBox[{
  RowBox[{"bombSfsRev", "=", 
   RowBox[{
    RowBox[{
     RowBox[{"{", 
      RowBox[{
       RowBox[{"#", "\[LeftDoubleBracket]", "2", "\[RightDoubleBracket]"}], 
       ",", 
       RowBox[{"#", "\[LeftDoubleBracket]", "1", "\[RightDoubleBracket]"}], 
       ",", 
       RowBox[{"#", "\[LeftDoubleBracket]", "3", "\[RightDoubleBracket]"}], 
       ",", 
       RowBox[{"#", "\[LeftDoubleBracket]", "4", "\[RightDoubleBracket]"}]}], 
      "}"}], "&"}], "/@", "bombSfs"}]}], ";"}]}], "Input",
 CellChangeTimes->{{3.6391981505509253`*^9, 3.63919817407126*^9}, {
   3.639198235393919*^9, 3.639198293464316*^9}, {3.63919833012997*^9, 
   3.6391983751000853`*^9}, 3.6391984795239677`*^9, {3.639198619290407*^9, 
   3.639198641659861*^9}, {3.639198679196211*^9, 3.639198693458715*^9}, {
   3.639204241699544*^9, 3.639204243142776*^9}, 3.639208169729644*^9, 
   3.639215237516984*^9, 3.639287670277278*^9, {3.652432419810235*^9, 
   3.652432466732696*^9}, 3.652433334976047*^9, {3.652433423612755*^9, 
   3.652433429084455*^9}, 3.652433685387443*^9, {3.6524351848223267`*^9, 
   3.652435198371541*^9}, {3.6524357971419277`*^9, 3.652435798732658*^9}, {
   3.652435867028112*^9, 3.652435870686831*^9}, {3.652513545253523*^9, 
   3.652513545365308*^9}, {3.6525136016039753`*^9, 3.652513601711087*^9}, {
   3.653204772286954*^9, 3.653204774070655*^9}, {3.653204924903941*^9, 
   3.653204944694504*^9}, {3.653208581743909*^9, 3.6532085824474287`*^9}, {
   3.653221445683695*^9, 3.653221457450597*^9}, {3.653282721743506*^9, 
   3.653282722239999*^9}}],

Cell["Average SNP counts:", "Text",
 CellChangeTimes->{{3.652436017051147*^9, 3.652436032484036*^9}}],

Cell[CellGroupData[{

Cell[BoxData[
 RowBox[{
  RowBox[{"Prepend", "[", 
   RowBox[{"bombSfs", ",", "head"}], "]"}], "//", "TableForm"}]], "Input",
 CellChangeTimes->{{3.6524359172106457`*^9, 3.652435922354355*^9}, {
  3.652513729314456*^9, 3.652513729411854*^9}, {3.665739253264484*^9, 
  3.66573926124844*^9}}],

Cell[BoxData[
 TagBox[GridBox[{
    {"\<\"AHets\"\>", "\<\"BHets\"\>", "\<\"fixedDiffs\"\>", \
"\<\"sharedHets\"\>"},
    {"99.7972582972583`", "164.0410173160173`", "962.7756132756133`", 
     "2.386111111111111`"},
    {"64.16984126984127`", "94.49981962481962`", "1226.858116883117`", 
     "0.4722222222222222`"},
    {"45.102883227883225`", "208.0164418914419`", "930.4665875790876`", 
     "1.4140873015873017`"}
   },
   GridBoxAlignment->{
    "Columns" -> {{Left}}, "ColumnsIndexed" -> {}, "Rows" -> {{Baseline}}, 
     "RowsIndexed" -> {}},
   GridBoxSpacings->{"Columns" -> {
       Offset[0.27999999999999997`], {
        Offset[2.0999999999999996`]}, 
       Offset[0.27999999999999997`]}, "ColumnsIndexed" -> {}, "Rows" -> {
       Offset[0.2], {
        Offset[0.4]}, 
       Offset[0.2]}, "RowsIndexed" -> {}}],
  Function[BoxForm`e$, 
   TableForm[BoxForm`e$]]]], "Output",
 CellChangeTimes->{
  3.6524336976218987`*^9, 3.6524359230510483`*^9, 3.6525137302326097`*^9, 
   3.653204569953258*^9, 3.654412589296287*^9, {3.665739248179645*^9, 
   3.665739262059585*^9}, 3.665739876479575*^9}]
}, Open  ]],

Cell[TextData[{
 "We can use analytic results for the SFS (derived in section \
\[OpenCurlyDoubleQuote]",
 StyleBox["Deriving the GF of genealogies under the IM model",
  FontSlant->"Italic"],
 "\[CloseCurlyDoubleQuote]) to models of strict divergence (with one or two ",
 Cell[BoxData[
  FormBox[
   SubscriptBox["N", "e"], TraditionalForm]]],
 " parameters) or divergence with gene flow (and one ",
 Cell[BoxData[
  FormBox[
   SubscriptBox["N", "e"], TraditionalForm]]],
 " parameter). To obtain the expected SFS under models of strict divergence, \
we take the limit ",
 Cell[BoxData[
  FormBox[
   RowBox[{"M", "\[Rule]", " ", "0"}], TraditionalForm]],
  FormatType->"TraditionalForm"],
 ". "
}], "Text",
 CellChangeTimes->{{3.652431229681375*^9, 3.652431236615168*^9}, {
   3.6524360427045527`*^9, 3.652436090675975*^9}, {3.6525142462775793`*^9, 
   3.652514283189575*^9}, {3.65251431871778*^9, 3.652514560597766*^9}, {
   3.6531940565075407`*^9, 3.653194066371624*^9}, 3.6532913680493927`*^9, {
   3.665739905333881*^9, 3.665739913333261*^9}}],

Cell[CellGroupData[{

Cell[BoxData[{
 RowBox[{
  RowBox[{"quadGFmeanbranch", "=", 
   RowBox[{"quadGFmeanbranch\[Lambda]y", "/.", 
    RowBox[{
     RowBox[{"\[Lambda]", "[", 
      RowBox[{"{", "y", "}"}], "]"}], "\[Rule]", "1"}]}]}], ";"}], "\n", 
 RowBox[{
  RowBox[{"quadGFmeanbranchM0", "=", 
   RowBox[{
    RowBox[{"Limit", "[", 
     RowBox[{"quadGFmeanbranch", ",", 
      RowBox[{"M", "\[Rule]", "0"}]}], "]"}], "//", "Simplify"}]}], 
  ";"}], "\[IndentingNewLine]", 
 RowBox[{"quadGFmeanbranch\[Lambda]yM0", "=", 
  RowBox[{
   RowBox[{"Limit", "[", 
    RowBox[{"quadGFmeanbranch\[Lambda]y", ",", 
     RowBox[{"M", "\[Rule]", "0"}]}], "]"}], "//", "Simplify"}]}]}], "Input",
 CellChangeTimes->{{3.653204790910308*^9, 3.653204806550708*^9}, 
   3.653221426316134*^9, 3.6657394971400967`*^9, {3.665739892690085*^9, 
   3.665739896782032*^9}}],

Cell[BoxData[
 RowBox[{"{", 
  RowBox[{
   RowBox[{"2", "-", 
    RowBox[{
     FractionBox["2", "3"], " ", 
     SuperscriptBox["\[ExponentialE]", 
      RowBox[{
       RowBox[{"-", "T"}], " ", 
       RowBox[{"(", 
        RowBox[{"1", "+", 
         RowBox[{"\[Lambda]", "[", 
          RowBox[{"{", "y", "}"}], "]"}]}], ")"}]}]]}]}], ",", 
   FractionBox[
    RowBox[{
     SuperscriptBox["\[ExponentialE]", 
      RowBox[{
       RowBox[{"-", "T"}], " ", 
       RowBox[{"(", 
        RowBox[{"1", "+", 
         RowBox[{"\[Lambda]", "[", 
          RowBox[{"{", "y", "}"}], "]"}]}], ")"}]}]], " ", 
     RowBox[{"(", 
      RowBox[{
       RowBox[{"6", " ", 
        SuperscriptBox["\[ExponentialE]", "T"], " ", 
        RowBox[{"(", 
         RowBox[{
          RowBox[{"-", "1"}], "+", 
          SuperscriptBox["\[ExponentialE]", 
           RowBox[{"T", " ", 
            RowBox[{"\[Lambda]", "[", 
             RowBox[{"{", "y", "}"}], "]"}]}]]}], ")"}]}], "+", 
       RowBox[{
        RowBox[{"(", 
         RowBox[{
          RowBox[{"-", "2"}], "+", 
          RowBox[{"6", " ", 
           SuperscriptBox["\[ExponentialE]", "T"]}]}], ")"}], " ", 
        RowBox[{"\[Lambda]", "[", 
         RowBox[{"{", "y", "}"}], "]"}]}]}], ")"}]}], 
    RowBox[{"3", " ", 
     RowBox[{"\[Lambda]", "[", 
      RowBox[{"{", "y", "}"}], "]"}]}]], ",", 
   RowBox[{"1", "-", 
    SuperscriptBox["\[ExponentialE]", 
     RowBox[{
      RowBox[{"-", "T"}], " ", 
      RowBox[{"\[Lambda]", "[", 
       RowBox[{"{", "y", "}"}], "]"}]}]], "+", 
    RowBox[{
     FractionBox["1", "3"], " ", 
     SuperscriptBox["\[ExponentialE]", 
      RowBox[{
       RowBox[{"-", "T"}], " ", 
       RowBox[{"(", 
        RowBox[{"1", "+", 
         RowBox[{"\[Lambda]", "[", 
          RowBox[{"{", "y", "}"}], "]"}]}], ")"}]}]]}], "+", 
    RowBox[{"2", " ", "T"}], "+", 
    FractionBox[
     RowBox[{
      RowBox[{"-", "1"}], "+", 
      SuperscriptBox["\[ExponentialE]", 
       RowBox[{
        RowBox[{"-", "T"}], " ", 
        RowBox[{"\[Lambda]", "[", 
         RowBox[{"{", "y", "}"}], "]"}]}]]}], 
     RowBox[{"\[Lambda]", "[", 
      RowBox[{"{", "y", "}"}], "]"}]]}], ",", 
   RowBox[{
    FractionBox["2", "3"], " ", 
    SuperscriptBox["\[ExponentialE]", 
     RowBox[{
      RowBox[{"-", "T"}], " ", 
      RowBox[{"(", 
       RowBox[{"1", "+", 
        RowBox[{"\[Lambda]", "[", 
         RowBox[{"{", "y", "}"}], "]"}]}], ")"}]}]]}]}], "}"}]], "Output",
 CellChangeTimes->{3.665739888834325*^9}]
}, Open  ]],

Cell["Fitting strict divergence models:", "Text",
 CellChangeTimes->{{3.653282746678474*^9, 3.653282761967358*^9}, {
   3.665739466679922*^9, 3.665739484231605*^9}, 3.6657399844051456`*^9}],

Cell[BoxData[{
 RowBox[{
  RowBox[{"bombSfsfDiv1", "=", 
   RowBox[{"Table", "[", 
    RowBox[{
     RowBox[{"FindMaximum", "[", 
      RowBox[{
       RowBox[{"{", 
        RowBox[{
         RowBox[{"likSFS", "[", 
          RowBox[{"quadGFmeanbranchM0", ",", 
           RowBox[{"{", 
            RowBox[{"T", "\[Rule]", "tt"}], "}"}], ",", 
           RowBox[{
           "bombSfs", "\[LeftDoubleBracket]", "i", 
            "\[RightDoubleBracket]"}]}], "]"}], ",", 
         RowBox[{"{", 
          RowBox[{"25", ">", "tt", ">", "2"}], "}"}]}], "}"}], ",", 
       RowBox[{"{", "tt", "}"}]}], "]"}], ",", 
     RowBox[{"{", 
      RowBox[{"i", ",", "1", ",", "3"}], "}"}]}], "]"}]}], ";"}], "\n", 
 RowBox[{
  RowBox[{"bombSfsfDiv2", "=", 
   RowBox[{"Table", "[", 
    RowBox[{
     RowBox[{"FindMaximum", "[", 
      RowBox[{
       RowBox[{"{", 
        RowBox[{
         RowBox[{"likSFS", "[", 
          RowBox[{"quadGFmeanbranch\[Lambda]yM0", ",", 
           RowBox[{"{", 
            RowBox[{
             RowBox[{"T", "\[Rule]", "tt"}], ",", 
             RowBox[{
              RowBox[{"\[Lambda]", "[", 
               RowBox[{"{", "y", "}"}], "]"}], "\[Rule]", "B"}]}], "}"}], ",", 
           RowBox[{
           "bombSfs", "\[LeftDoubleBracket]", "i", 
            "\[RightDoubleBracket]"}]}], "]"}], ",", 
         RowBox[{"{", 
          RowBox[{
           RowBox[{"25", ">", "tt", ">", "2"}], ",", 
           RowBox[{"10", ">", "B", ">", "0.1"}]}], "}"}]}], "}"}], ",", 
       RowBox[{"{", 
        RowBox[{"tt", ",", "B"}], "}"}]}], "]"}], ",", 
     RowBox[{"{", 
      RowBox[{"i", ",", "1", ",", "3"}], "}"}]}], "]"}]}], ";"}], "\n", 
 RowBox[{
  RowBox[{"bombSfsfDiv2Rev", "=", 
   RowBox[{"Table", "[", 
    RowBox[{
     RowBox[{"FindMaximum", "[", 
      RowBox[{
       RowBox[{"{", 
        RowBox[{
         RowBox[{"likSFS", "[", 
          RowBox[{"quadGFmeanbranch\[Lambda]yM0", ",", 
           RowBox[{"{", 
            RowBox[{
             RowBox[{"T", "\[Rule]", "tt"}], ",", 
             RowBox[{
              RowBox[{"\[Lambda]", "[", 
               RowBox[{"{", "y", "}"}], "]"}], "\[Rule]", "B"}]}], "}"}], ",", 
           RowBox[{
           "bombSfsRev", "\[LeftDoubleBracket]", "i", 
            "\[RightDoubleBracket]"}]}], "]"}], ",", 
         RowBox[{"{", 
          RowBox[{
           RowBox[{"25", ">", "tt", ">", "2"}], ",", 
           RowBox[{"10", ">", "B", ">", "0.1"}]}], "}"}]}], "}"}], ",", 
       RowBox[{"{", 
        RowBox[{"tt", ",", "B"}], "}"}]}], "]"}], ",", 
     RowBox[{"{", 
      RowBox[{"i", ",", "1", ",", "3"}], "}"}]}], "]"}]}], ";"}]}], "Input",
 CellChangeTimes->{{3.6525132345634813`*^9, 3.6525132493075457`*^9}, {
  3.6525132911714287`*^9, 3.652513316666604*^9}, {3.6525133711552887`*^9, 
  3.6525133834823437`*^9}, {3.652513607091425*^9, 3.6525136394530897`*^9}, {
  3.652514083577792*^9, 3.6525141477565107`*^9}, {3.652514183740603*^9, 
  3.652514197185857*^9}, {3.6525146342739058`*^9, 3.652514638326756*^9}, {
  3.653204842945394*^9, 3.653204853403603*^9}, {3.6532049585750523`*^9, 
  3.653204972635602*^9}, {3.6657399751679296`*^9, 3.6657399817428913`*^9}}],

Cell["Fitting IM models:", "Text",
 CellChangeTimes->{{3.653282746678474*^9, 3.653282772447307*^9}}],

Cell[BoxData[{
 RowBox[{
  RowBox[{"bombSfsIM", "=", 
   RowBox[{"Table", "[", 
    RowBox[{
     RowBox[{"FindMaximum", "[", 
      RowBox[{
       RowBox[{"{", 
        RowBox[{
         RowBox[{"likSFS", "[", 
          RowBox[{"quadGFmeanbranch", ",", 
           RowBox[{"{", 
            RowBox[{
             RowBox[{"M", "\[Rule]", "mig"}], ",", 
             RowBox[{"T", "\[Rule]", "tt"}]}], "}"}], ",", 
           RowBox[{
           "bombSfs", "\[LeftDoubleBracket]", "i", 
            "\[RightDoubleBracket]"}]}], "]"}], ",", 
         RowBox[{"{", 
          RowBox[{
           RowBox[{"0.4", ">", "mig", ">", "0"}], ",", 
           RowBox[{"50", ">", "tt", ">", "4"}]}], "}"}]}], "}"}], ",", 
       RowBox[{"{", 
        RowBox[{"mig", ",", "tt"}], "}"}]}], "]"}], ",", 
     RowBox[{"{", 
      RowBox[{"i", ",", "1", ",", "3"}], "}"}]}], "]"}]}], ";"}], "\n", 
 RowBox[{
  RowBox[{"bombSfsRevIM", "=", 
   RowBox[{"Table", "[", 
    RowBox[{
     RowBox[{"FindMaximum", "[", 
      RowBox[{
       RowBox[{"{", 
        RowBox[{
         RowBox[{"likSFS", "[", 
          RowBox[{"quadGFmeanbranch", ",", 
           RowBox[{"{", 
            RowBox[{
             RowBox[{"M", "\[Rule]", "mig"}], ",", 
             RowBox[{"T", "\[Rule]", "tt"}]}], "}"}], ",", 
           RowBox[{
           "bombSfsRev", "\[LeftDoubleBracket]", "i", 
            "\[RightDoubleBracket]"}]}], "]"}], ",", 
         RowBox[{"{", 
          RowBox[{
           RowBox[{"0.4", ">", "mig", ">", "0"}], ",", 
           RowBox[{"50", ">", "tt", ">", "4"}]}], "}"}]}], "}"}], ",", 
       RowBox[{"{", 
        RowBox[{"mig", ",", "tt"}], "}"}]}], "]"}], ",", 
     RowBox[{"{", 
      RowBox[{"i", ",", "1", ",", "3"}], "}"}]}], "]"}]}], ";"}]}], "Input",
 CellChangeTimes->{{3.6525132345634813`*^9, 3.6525132493075457`*^9}, {
  3.6525132911714287`*^9, 3.652513316666604*^9}, {3.6525133711552887`*^9, 
  3.6525133834823437`*^9}, {3.652513607091425*^9, 3.6525136394530897`*^9}, {
  3.652514083577792*^9, 3.6525141477565107`*^9}, {3.652514183740603*^9, 
  3.652514197185857*^9}, {3.6525146342739058`*^9, 3.652514638326756*^9}, {
  3.653204842945394*^9, 3.653204870503003*^9}, {3.665739993411478*^9, 
  3.665739995628126*^9}}],

Cell[CellGroupData[{

Cell[BoxData[
 RowBox[{"TableForm", "[", 
  RowBox[{
   RowBox[{"SetPrecision", "[", 
    RowBox[{
     RowBox[{"bombSFSIMres", "=", 
      RowBox[{"{", 
       RowBox[{
       "bombSfsfDiv1", ",", "bombSfsfDiv2", ",", "bombSfsfDiv2Rev", ",", 
        "bombSfsIM", ",", "bombSfsRevIM"}], "}"}]}], ",", "3"}], "]"}], ",", 
   " ", 
   RowBox[{"TableDepth", "\[Rule]", "2"}]}], "]"}]], "Input",
 CellChangeTimes->{{3.636702035229992*^9, 3.636702036721952*^9}, {
   3.636702461287362*^9, 3.6367024643579197`*^9}, {3.638787138639524*^9, 
   3.638787148273551*^9}, {3.639198761333785*^9, 3.639198769891199*^9}, {
   3.639215867235784*^9, 3.6392158687307577`*^9}, {3.639394314204309*^9, 
   3.639394348164949*^9}, {3.652431393090242*^9, 3.652431434322616*^9}, {
   3.652435979722782*^9, 3.652435980730309*^9}, {3.652514157835977*^9, 
   3.652514159633222*^9}, {3.6525142055887823`*^9, 3.6525142075148773`*^9}, {
   3.652514575428916*^9, 3.6525145986725273`*^9}, 3.652514711517434*^9, {
   3.652514801213809*^9, 3.652514802771696*^9}, 3.653205241599868*^9, {
   3.6532844637130127`*^9, 3.653284478889278*^9}}],

Cell[BoxData[
 TagBox[GridBox[{
    {
     RowBox[{"{", 
      RowBox[{
       RowBox[{"-", "861.528223762927837015`3."}], ",", 
       RowBox[{"{", 
        RowBox[{
        "tt", "\[Rule]", "6.29645784387271145732256627525202929974`3."}], 
        "}"}]}], "}"}], 
     RowBox[{"{", 
      RowBox[{
       RowBox[{"-", "618.797691154383983303`3."}], ",", 
       RowBox[{"{", 
        RowBox[{
        "tt", "\[Rule]", "14.0755773703156261689173334161750972271`3."}], 
        "}"}]}], "}"}], 
     RowBox[{"{", 
      RowBox[{
       RowBox[{"-", "814.190157956172924969`3."}], ",", 
       RowBox[{"{", 
        RowBox[{
        "tt", "\[Rule]", "6.66883075917894529993645846843719482422`3."}], 
        "}"}]}], "}"}]},
    {
     RowBox[{"{", 
      RowBox[{
       RowBox[{"-", "856.5231502156370879675`3."}], ",", 
       RowBox[{"{", 
        RowBox[{
         RowBox[{
         "tt", "\[Rule]", "7.79885968218805203377996804192662239075`3."}], 
         ",", 
         RowBox[{
         "B", "\[Rule]", "0.70335849006975326158652705998974852264`3."}]}], 
        "}"}]}], "}"}], 
     RowBox[{"{", 
      RowBox[{
       RowBox[{"-", "616.5440641739312468417`3."}], ",", 
       RowBox[{"{", 
        RowBox[{
         RowBox[{
         "tt", "\[Rule]", "16.80629661670874597234615066554397344589`3."}], 
         ",", 
         RowBox[{
         "B", "\[Rule]", "0.73171361244475352503258136493968777359`3."}]}], 
        "}"}]}], "}"}], 
     RowBox[{"{", 
      RowBox[{
       RowBox[{"-", "770.083664894286357594`3."}], ",", 
       RowBox[{"{", 
        RowBox[{
         RowBox[{
         "tt", "\[Rule]", "14.41245341242138522375171305611729621887`3."}], 
         ",", 
         RowBox[{
         "B", "\[Rule]", "0.31794768171801079947869084207923151553`3."}]}], 
        "}"}]}], "}"}]},
    {
     RowBox[{"{", 
      RowBox[{
       RowBox[{"-", "853.6544063767689749511`3."}], ",", 
       RowBox[{"{", 
        RowBox[{
         RowBox[{
         "tt", "\[Rule]", "4.95833709443635761715540866134688258171`3."}], 
         ",", 
         RowBox[{
         "B", "\[Rule]", "1.55963919544879869860665166925173252821`3."}]}], 
        "}"}]}], "}"}], 
     RowBox[{"{", 
      RowBox[{
       RowBox[{"-", "616.0732432882369948857`3."}], ",", 
       RowBox[{"{", 
        RowBox[{
         RowBox[{
         "tt", "\[Rule]", "11.8498746070569147548212640685960650444`3."}], 
         ",", 
         RowBox[{
         "B", "\[Rule]", "1.411276238968352192415522949886508286`3."}]}], 
        "}"}]}], "}"}], 
     RowBox[{"{", 
      RowBox[{
       RowBox[{"-", "764.2287984163451710629`3."}], ",", 
       RowBox[{"{", 
        RowBox[{
         RowBox[{
         "tt", "\[Rule]", "3.79284028670329087518098276632372289896`3."}], 
         ",", 
         RowBox[{
         "B", "\[Rule]", "3.47039479141310014398413841263391077518`3."}]}], 
        "}"}]}], "}"}]},
    {
     RowBox[{"{", 
      RowBox[{
       RowBox[{"-", "844.488564486484506233`3."}], ",", 
       RowBox[{"{", 
        RowBox[{
         RowBox[{
         "mig", "\[Rule]", "0.00941499795504842709736870176584488945`3."}], 
         ",", 
         RowBox[{
         "tt", "\[Rule]", "7.51560966892769233282933782902546226978`3."}]}], 
        "}"}]}], "}"}], 
     RowBox[{"{", 
      RowBox[{
       RowBox[{"-", "608.6533508405944985498`3."}], ",", 
       RowBox[{"{", 
        RowBox[{
         RowBox[{
         "mig", "\[Rule]", "0.00188575842478351908895750632666477031`3."}], 
         ",", 
         RowBox[{
         "tt", "\[Rule]", "15.70434843374557054573870118474587798119`3."}]}], 
        "}"}]}], "}"}], 
     RowBox[{"{", 
      RowBox[{
       RowBox[{"-", "805.2755924089165091573`3."}], ",", 
       RowBox[{"{", 
        RowBox[{
         RowBox[{
         "mig", "\[Rule]", "0.00260020792301394933904168382809984905`3."}], 
         ",", 
         RowBox[{
         "tt", "\[Rule]", "7.35486809019660014996588870417326688766`3."}]}], 
        "}"}]}], "}"}]},
    {
     RowBox[{"{", 
      RowBox[{
       RowBox[{"-", "831.2991871050878671667`3."}], ",", 
       RowBox[{"{", 
        RowBox[{
         RowBox[{
         "mig", "\[Rule]", "0.07761508392201051098613362455580499955`3."}], 
         ",", 
         RowBox[{
         "tt", "\[Rule]", "12.45837890834634542613912344677373766899`3."}]}], 
        "}"}]}], "}"}], 
     RowBox[{"{", 
      RowBox[{
       RowBox[{"-", "604.417509327375569228`3."}], ",", 
       RowBox[{"{", 
        RowBox[{
         RowBox[{
         "mig", "\[Rule]", "0.02671283707133438600767050274953362532`3."}], 
         ",", 
         RowBox[{
         "tt", "\[Rule]", "22.35603842198619517489532881882041692734`3."}]}], 
        "}"}]}], "}"}], 
     RowBox[{"{", 
      RowBox[{
       RowBox[{"-", "749.4993168203590130361`3."}], ",", 
       RowBox[{"{", 
        RowBox[{
         RowBox[{
         "mig", "\[Rule]", "0.13554506830981541409819612908904673532`3."}], 
         ",", 
         RowBox[{
         "tt", "\[Rule]", "49.99999020322034937180433189496397972107`3."}]}], 
        "}"}]}], "}"}]}
   },
   GridBoxAlignment->{
    "Columns" -> {{Left}}, "ColumnsIndexed" -> {}, "Rows" -> {{Baseline}}, 
     "RowsIndexed" -> {}},
   GridBoxSpacings->{"Columns" -> {
       Offset[0.27999999999999997`], {
        Offset[2.0999999999999996`]}, 
       Offset[0.27999999999999997`]}, "ColumnsIndexed" -> {}, "Rows" -> {
       Offset[0.2], {
        Offset[0.4]}, 
       Offset[0.2]}, "RowsIndexed" -> {}}],
  Function[BoxForm`e$, 
   TableForm[BoxForm`e$, TableDepth -> 2]]]], "Output",
 CellChangeTimes->{3.653284479621772*^9, 3.6544127740721283`*^9, 
  3.6657400124696608`*^9, 3.665740098329216*^9}]
}, Open  ]],

Cell[TextData[{
 "This shows the fit (\[CapitalDelta]lnL) relative to the best model (which \
is ",
 Cell[BoxData[
  FormBox[
   SubscriptBox["IM", "\[Beta]"], TraditionalForm]]],
 " in all cases):"
}], "Text",
 CellChangeTimes->{{3.652436185001236*^9, 3.652436210468308*^9}, {
  3.652514667381549*^9, 3.652514687029331*^9}, {3.653282841839078*^9, 
  3.6532828526715603`*^9}, {3.6657400381037493`*^9, 3.6657400577915287`*^9}}],

Cell[CellGroupData[{

Cell[BoxData[{
 RowBox[{
  RowBox[{"models", "=", 
   RowBox[{"{", 
    RowBox[{
    "\"\<div\>\"", ",", "\"\<\!\(\*SubscriptBox[\(div\), \(2\)]\)\>\"", ",", 
     "\"\<\!\(\*SubscriptBox[\(div\), \(2  \[Beta]\)]\)\>\"", ",", 
     "\"\<IM\>\"", ",", "\"\<\!\(\*SubscriptBox[\(IM\), \(\[Beta]\)]\)\>\""}],
     "}"}]}], ";"}], "\n", 
 RowBox[{"TableForm", "[", 
  RowBox[{
   RowBox[{"SetPrecision", "[", 
    RowBox[{
     RowBox[{"Prepend", "[", 
      RowBox[{
       RowBox[{"Table", "[", 
        RowBox[{
         RowBox[{
          RowBox[{"bombSFSIMres", "\[LeftDoubleBracket]", 
           RowBox[{"k", ",", "i", ",", "1"}], "\[RightDoubleBracket]"}], "-", 
          RowBox[{"bombSFSIMres", "\[LeftDoubleBracket]", 
           RowBox[{
            RowBox[{"-", "1"}], ",", "i", ",", "1"}], 
           "\[RightDoubleBracket]"}]}], ",", 
         RowBox[{"{", 
          RowBox[{"i", ",", "1", ",", "3"}], "}"}], ",", 
         RowBox[{"{", 
          RowBox[{"k", ",", "1", ",", "5"}], "}"}]}], "]"}], ",", "models"}], 
      "]"}], ",", "3"}], "]"}], ",", " ", 
   RowBox[{"TableDepth", "\[Rule]", "2"}]}], "]"}]}], "Input",
 CellChangeTimes->{{3.653205090094388*^9, 3.653205159366365*^9}, 
   3.653282827201427*^9}],

Cell[BoxData[
 TagBox[GridBox[{
    {"\<\"div\"\>", "\<\"\\!\\(\\*SubscriptBox[\\(div\\), \\(2\\)]\\)\"\>", "\
\<\"\\!\\(\\*SubscriptBox[\\(div\\), \\(2  \[Beta]\\)]\\)\"\>", "\<\"IM\"\>", \
"\<\"\\!\\(\\*SubscriptBox[\\(IM\\), \\(\[Beta]\\)]\\)\"\>"},
    {
     RowBox[{"-", "30.22903665783996984828263521194458007812`3."}], 
     RowBox[{"-", "25.22396311054922080074902623891830444336`3."}], 
     RowBox[{"-", "22.35521927168110778438858687877655029297`3."}], 
     RowBox[{"-", "13.18937738139663906622445210814476013184`3."}], "0"},
    {
     RowBox[{"-", "14.38018182700841407495317980647087097168`3."}], 
     RowBox[{"-", "12.12655484655567761365091428160667419434`3."}], 
     RowBox[{"-", "11.65573396086142565764021128416061401367`3."}], 
     RowBox[{"-", "4.23584151321892932173795998096466064453`3."}], "0"},
    {
     RowBox[{"-", "64.69084113581391193292802199721336364746`3."}], 
     RowBox[{"-", "20.58434807392734455788740888237953186035`3."}], 
     RowBox[{"-", "14.72948159598615802678978070616722106934`3."}], 
     RowBox[{"-", "55.77627558855749612121144309639930725098`3."}], "0"}
   },
   GridBoxAlignment->{
    "Columns" -> {{Left}}, "ColumnsIndexed" -> {}, "Rows" -> {{Baseline}}, 
     "RowsIndexed" -> {}},
   GridBoxSpacings->{"Columns" -> {
       Offset[0.27999999999999997`], {
        Offset[2.0999999999999996`]}, 
       Offset[0.27999999999999997`]}, "ColumnsIndexed" -> {}, "Rows" -> {
       Offset[0.2], {
        Offset[0.4]}, 
       Offset[0.2]}, "RowsIndexed" -> {}}],
  Function[BoxForm`e$, 
   TableForm[BoxForm`e$, TableDepth -> 2]]]], "Output",
 CellChangeTimes->{{3.652514823611973*^9, 3.6525148297492113`*^9}, 
   3.652514867975972*^9, 3.652514916534007*^9, {3.653205193022068*^9, 
   3.653205265364719*^9}, 3.6544128133463917`*^9, 3.66574009857961*^9}]
}, Open  ]],

Cell[TextData[{
 "The support curve for M from ",
 StyleBox["B. v. variegata",
  FontSlant->"Italic"],
 " into  ",
 StyleBox["B. v. scabra ",
  FontSlant->"Italic"],
 " (red) and ",
 StyleBox["B. bombina",
  FontSlant->"Italic"],
 " into ",
 StyleBox["B. v. variegat",
  FontSlant->"Italic"],
 "a (blue) (using ParallelTable to speed this up):"
}], "Text",
 CellChangeTimes->{{3.6524370681484623`*^9, 3.65243710517202*^9}, {
  3.652439156404852*^9, 3.65243922064494*^9}, {3.6531943038034782`*^9, 
  3.653194310595697*^9}, {3.6531949262689877`*^9, 3.65319495533174*^9}, {
  3.65328285815877*^9, 3.653282858945197*^9}, {3.6657400979030523`*^9, 
  3.6657401155206547`*^9}}],

Cell[BoxData[
 RowBox[{
  RowBox[{"mtabsfs", "=", 
   RowBox[{"Table", "[", 
    RowBox[{
     RowBox[{"ParallelTable", "[", 
      RowBox[{
       RowBox[{"{", 
        RowBox[{"mig", ",", 
         RowBox[{"FindMaximum", "[", 
          RowBox[{
           RowBox[{"{", 
            RowBox[{
             RowBox[{"likSFS", "[", 
              RowBox[{"quadGFmeanbranch", ",", 
               RowBox[{"{", 
                RowBox[{
                 RowBox[{"M", "\[Rule]", "mig"}], ",", 
                 RowBox[{"T", "\[Rule]", "tt"}]}], "}"}], ",", 
               RowBox[{
               "bombSfsRev", "\[LeftDoubleBracket]", "i", 
                "\[RightDoubleBracket]"}]}], "]"}], ",", 
             RowBox[{"{", 
              RowBox[{"30", ">", "tt", ">", "4"}], "}"}]}], "}"}], ",", 
           RowBox[{"{", "tt", "}"}]}], "]"}]}], "}"}], ",", 
       RowBox[{"{", 
        RowBox[{"mig", ",", "0.005", ",", "0.11", ",", "0.005"}], "}"}]}], 
      "]"}], ",", 
     RowBox[{"{", 
      RowBox[{"i", ",", "1", ",", "2"}], "}"}]}], "]"}]}], ";"}]], "Input",
 CellChangeTimes->{{3.635583904891593*^9, 3.635584001630486*^9}, {
   3.635584071495164*^9, 3.635584081171918*^9}, {3.635584324663623*^9, 
   3.6355843527094727`*^9}, {3.635584436614791*^9, 3.6355844439266453`*^9}, {
   3.6367167198360033`*^9, 3.636716765643363*^9}, 3.636716873140238*^9, {
   3.636717036453967*^9, 3.63671705718608*^9}, 3.636717185442786*^9, 
   3.636717236461397*^9, 3.63869991219128*^9, {3.638774559493499*^9, 
   3.638774642753276*^9}, {3.6387748912317266`*^9, 3.638774892693679*^9}, 
   3.6524369234194517`*^9, {3.652436971368767*^9, 3.6524369835766706`*^9}, {
   3.652439116981914*^9, 3.652439119435165*^9}, {3.652513745997718*^9, 
   3.652513746095714*^9}, {3.6657401966583147`*^9, 3.665740196807311*^9}, {
   3.665740233508057*^9, 3.665740249472797*^9}, {3.6657403254825163`*^9, 
   3.665740325608189*^9}}],

Cell[CellGroupData[{

Cell[BoxData[
 RowBox[{"Mpl", "=", 
  RowBox[{"ListPlot", "[", 
   RowBox[{
    RowBox[{"Table", "[", 
     RowBox[{
      RowBox[{
       RowBox[{
        RowBox[{"{", 
         RowBox[{
          RowBox[{"#", "\[LeftDoubleBracket]", "1", "\[RightDoubleBracket]"}],
           ",", 
          RowBox[{
           RowBox[{"#", "\[LeftDoubleBracket]", 
            RowBox[{"2", ",", "1"}], "\[RightDoubleBracket]"}], "-", 
           RowBox[{"bombSfsRevIM", "\[LeftDoubleBracket]", 
            RowBox[{"i", ",", "1"}], "\[RightDoubleBracket]"}]}]}], "}"}], 
        "&"}], "/@", 
       RowBox[{
       "mtabsfs", "\[LeftDoubleBracket]", "i", "\[RightDoubleBracket]"}]}], 
      ",", 
      RowBox[{"{", 
       RowBox[{"i", ",", "1", ",", "2"}], "}"}]}], "]"}], ",", " ", 
    RowBox[{"Joined", "\[Rule]", "True"}], ",", " ", 
    RowBox[{"PlotStyle", "\[Rule]", 
     RowBox[{"{", 
      RowBox[{"Red", ",", "Blue"}], "}"}]}], ",", 
    RowBox[{"AxesLabel", "\[Rule]", 
     RowBox[{"{", 
      RowBox[{"\"\<M\>\"", ",", "\"\<\[CapitalDelta]lnL\>\""}], "}"}]}], ",", 
    RowBox[{"PlotRange", "\[Rule]", 
     RowBox[{"{", 
      RowBox[{
       RowBox[{"{", 
        RowBox[{"0", ",", "0.12"}], "}"}], ",", 
       RowBox[{"{", 
        RowBox[{
         RowBox[{"-", "6"}], ",", "0"}], "}"}]}], "}"}]}]}], "]"}]}]], "Input",
 CellChangeTimes->{{3.635583904891593*^9, 3.635584001630486*^9}, {
   3.635584071495164*^9, 3.635584081171918*^9}, {3.635584324663623*^9, 
   3.6355843527094727`*^9}, {3.635584436614791*^9, 3.6355844439266453`*^9}, {
   3.6367167198360033`*^9, 3.636716765643363*^9}, 3.636716873140238*^9, {
   3.636717036453967*^9, 3.63671705718608*^9}, 3.636717185442786*^9, 
   3.636717236461397*^9, {3.6367172991017036`*^9, 3.636717305149334*^9}, 
   3.638699917043548*^9, 3.638699978504678*^9, {3.638774654718493*^9, 
   3.638774655510154*^9}, {3.638774693477969*^9, 3.638774699307246*^9}, {
   3.638774744064423*^9, 3.6387747462853737`*^9}, {3.6387749338077307`*^9, 
   3.6387749415945797`*^9}, {3.652436963786759*^9, 3.652436987070221*^9}}],

Cell[BoxData[
 GraphicsBox[{{}, {{}, {}, 
    {RGBColor[1, 0, 0], PointSize[0.012833333333333334`], AbsoluteThickness[
     1.6], LineBox[CompressedData["
1:eJxTTMoPSmViYGAQBmIQ7XJ2fU2n0FR7BjCQODBrJhjYM4RxWBj/Fj6wQ671
deCOefYNyy1lzwoJHABygCIL7Rnu8Xb3J3IeqBJZ5/6waok9g/FBmfRO5gNc
1xcX2HItB+r/s3Oa4N/9EONW2jPMuda+fcmX/Rox/Ye+aqyxZ1ixu4q/+PV+
iPnrgPxrWsktD/YvAeq+vniDPQOH/nGO8xf2vwHbt9GeoSHuaJv/jv3GYLAZ
6N7D0n2H2vZXg+3fAuSrHv92omn/4a8gG7baMyywzo0O37Yf4p7t9gwGhczm
Ouf3B0EstGe4kH2bveLefoh/d9ozJITM+c37cv8jsId22TMEHdiQMePTfi2w
e/fYM0iV5XOf+rkfABPWj30=
      "]]}, 
    {RGBColor[0, 0, 1], PointSize[0.012833333333333334`], AbsoluteThickness[
     1.6], LineBox[{{0.005, -2.402627046530597}, {
      0.01, -1.3565874599705694`}, {0.015, -0.6506342732275243}, {
      0.02, -0.21032667025747287`}, {0.025, -0.013516725574731936`}, {
      0.03, -0.04918912645882756}, {
      0.034999999999999996`, -0.3089149247913383}, {
      0.039999999999999994`, -0.7843579396621863}, {
      0.045, -1.466551517707103}, {
      0.049999999999999996`, -2.4669406568153818`}, {
      0.05499999999999999, -3.8980642988680074`}, {
      0.06, -5.711611903879316}, {0.06066908680448124, -6.}}]}}, {}},
  AspectRatio->NCache[GoldenRatio^(-1), 0.6180339887498948],
  Axes->{True, True},
  AxesLabel->{
    FormBox["\"M\"", TraditionalForm], 
    FormBox["\"\[CapitalDelta]lnL\"", TraditionalForm]},
  AxesOrigin->{0, 0},
  DisplayFunction->Identity,
  Frame->{{False, False}, {False, False}},
  FrameLabel->{{None, None}, {None, None}},
  FrameTicks->{{Automatic, Automatic}, {Automatic, Automatic}},
  GridLines->{None, None},
  GridLinesStyle->Directive[
    GrayLevel[0.5, 0.4]],
  Method->{},
  PlotRange->{{0, 0.12}, {-6, 0}},
  PlotRangeClipping->True,
  PlotRangePadding->{{0, 0}, {0, 0}},
  Ticks->{Automatic, Automatic}]], "Output",
 CellChangeTimes->{
  3.6387746997258673`*^9, 3.638774747595224*^9, {3.638774908811795*^9, 
   3.6387749425314913`*^9}, 3.652439140609915*^9, 3.6657403538433437`*^9}]
}, Open  ]],

Cell[BoxData[
 RowBox[{
  RowBox[{"Export", "[", 
   RowBox[{
   "\"\</home/konrad/Manuscripts/bombina/M_results/bombSFSIMres.txt\>\"", ",",
     "bombSFSIMres"}], "]"}], ";"}]], "Input",
 CellChangeTimes->{{3.641705675550395*^9, 3.641705712831163*^9}}],

Cell["\<\
The above analyses are based on the relative SFS, i.e. normalized by the \
total length tree length and so do not allow estimation of \[Theta]. We can \
estimate \[Theta] using the absolute SFS. However, in this case we have no \
choice but to sample all sites per block (rather than a single SNP chosen at \
random per block).\
\>", "Text",
 CellChangeTimes->{{3.6532215294589043`*^9, 3.653221558889598*^9}, {
  3.653282303430932*^9, 3.653282537015527*^9}, {3.653282874191193*^9, 
  3.653282915231077*^9}, {3.653291381129326*^9, 3.6532913895052977`*^9}, {
  3.665740369064179*^9, 3.6657404001920347`*^9}}],

Cell[BoxData[
 RowBox[{
  RowBox[{"bombSfsRev\[Theta]", "=", 
   RowBox[{
    RowBox[{
     RowBox[{"{", 
      RowBox[{
       RowBox[{"#", "\[LeftDoubleBracket]", "2", "\[RightDoubleBracket]"}], 
       ",", 
       RowBox[{"#", "\[LeftDoubleBracket]", "1", "\[RightDoubleBracket]"}], 
       ",", 
       RowBox[{"#", "\[LeftDoubleBracket]", "3", "\[RightDoubleBracket]"}], 
       ",", 
       RowBox[{"#", "\[LeftDoubleBracket]", "4", "\[RightDoubleBracket]"}], 
       ",", 
       RowBox[{"#", "\[LeftDoubleBracket]", "5", "\[RightDoubleBracket]"}]}], 
      "}"}], "&"}], "/@", 
    RowBox[{"(", 
     RowBox[{
      RowBox[{
       RowBox[{
        RowBox[{"Append", "[", 
         RowBox[{"#", ",", 
          RowBox[{"1", "-", 
           RowBox[{"Total", "[", "#", "]"}]}]}], "]"}], "&"}], "/@", 
       RowBox[{"Table", "[", 
        RowBox[{
         RowBox[{
          RowBox[{"Mean", "[", 
           RowBox[{
           "bombdat", "\[LeftDoubleBracket]", "i", "\[RightDoubleBracket]"}], 
           "]"}], "/", "150"}], ",", 
         RowBox[{"{", 
          RowBox[{"i", ",", "1", ",", "3"}], "}"}]}], "]"}]}], "//", "N"}], 
     ")"}]}]}], ";"}]], "Input",
 CellChangeTimes->{{3.652435834417931*^9, 3.652435842969501*^9}, {
   3.653220877307632*^9, 3.6532209211944532`*^9}, 3.6532213008709307`*^9, {
   3.6532214536677647`*^9, 3.653221501002158*^9}, 3.653282549231791*^9, {
   3.653282688583394*^9, 3.653282695015572*^9}}],

Cell[CellGroupData[{

Cell[BoxData[
 RowBox[{
  RowBox[{"(", 
   RowBox[{
    RowBox[{
     RowBox[{"#", "\[LeftDoubleBracket]", "2", "\[RightDoubleBracket]"}], 
     "&"}], "/@", 
    RowBox[{"(", 
     RowBox[{"SetPrecision", "[", 
      RowBox[{
       RowBox[{"bombSfsRevIM\[Theta]", "=", 
        RowBox[{"ParallelTable", "[", 
         RowBox[{
          RowBox[{"FindMaximum", "[", 
           RowBox[{
            RowBox[{"{", 
             RowBox[{
              RowBox[{"likSFS\[Theta]", "[", 
               RowBox[{"quadGFmeanbranch", ",", "theta", ",", 
                RowBox[{"{", 
                 RowBox[{
                  RowBox[{"M", "\[Rule]", "mig"}], ",", 
                  RowBox[{"T", "\[Rule]", "tt"}]}], "}"}], ",", 
                RowBox[{
                "bombSfsRev\[Theta]", "\[LeftDoubleBracket]", "i", 
                 "\[RightDoubleBracket]"}]}], "]"}], ",", 
              RowBox[{"{", 
               RowBox[{
                RowBox[{"0.4", ">", "mig", ">", "0"}], ",", 
                RowBox[{"25", ">", "tt", ">", "2"}], ",", 
                RowBox[{"0.1", ">", "theta", ">", "0"}]}], "}"}]}], "}"}], 
            ",", 
            RowBox[{"{", 
             RowBox[{"theta", ",", "mig", ",", "tt"}], "}"}]}], "]"}], ",", 
          RowBox[{"{", 
           RowBox[{"i", ",", "1", ",", "3"}], "}"}]}], "]"}]}], ",", "3"}], 
      "]"}], ")"}]}], ")"}], "//", "TableForm"}]], "Input",
 CellChangeTimes->{{3.6532207721381903`*^9, 3.653220827434455*^9}, {
  3.6532209370861063`*^9, 3.6532209444029007`*^9}, {3.653221197109704*^9, 
  3.653221202472506*^9}, {3.653221311242566*^9, 3.653221318427141*^9}, {
  3.653221370127802*^9, 3.653221405915247*^9}, {3.653221509662209*^9, 
  3.65322151871448*^9}, {3.653282557983917*^9, 3.653282571903536*^9}, {
  3.653282697383359*^9, 3.653282697743711*^9}, {3.653284413081151*^9, 
  3.653284449340761*^9}, {3.653284502929327*^9, 3.653284553064465*^9}}],

Cell[BoxData[
 TagBox[GridBox[{
    {
     RowBox[{
     "theta", "\[Rule]", "0.00179482992424940374608099968867236385`3."}], 
     RowBox[{"mig", "\[Rule]", "0.0867044048652569621093988416760112159`3."}], 
     RowBox[{"tt", "\[Rule]", "9.58524174072957357850555126788094639778`3."}]},
    {
     RowBox[{
     "theta", "\[Rule]", "0.0010670946066122378569768214262580841`3."}], 
     RowBox[{
     "mig", "\[Rule]", "0.04401959928664672672127267105679493397`3."}], 
     RowBox[{
     "tt", "\[Rule]", "22.75482117806722470731983776204288005829`3."}]},
    {
     RowBox[{
     "theta", "\[Rule]", "0.00277302968356166711083599096809848561`3."}], 
     RowBox[{
     "mig", "\[Rule]", "0.14112334582291630180606034627999179065`3."}], 
     RowBox[{"tt", "\[Rule]", "24.99998491176771509003629034850746393204`3."}]}
   },
   GridBoxAlignment->{
    "Columns" -> {{Left}}, "ColumnsIndexed" -> {}, "Rows" -> {{Baseline}}, 
     "RowsIndexed" -> {}},
   GridBoxSpacings->{"Columns" -> {
       Offset[0.27999999999999997`], {
        Offset[2.0999999999999996`]}, 
       Offset[0.27999999999999997`]}, "ColumnsIndexed" -> {}, "Rows" -> {
       Offset[0.2], {
        Offset[0.4]}, 
       Offset[0.2]}, "RowsIndexed" -> {}}],
  Function[BoxForm`e$, 
   TableForm[BoxForm`e$]]]], "Output",
 CellChangeTimes->{
  3.653221529960622*^9, {3.653284406703793*^9, 3.653284424234496*^9}, 
   3.65328446004175*^9, 3.653284526809326*^9, 3.65328456589116*^9, 
   3.654412851698681*^9, 3.6657404263344393`*^9}]
}, Open  ]]
}, Open  ]],

Cell[CellGroupData[{

Cell["Correcting for LD, bootstrapping", "Subsubsection",
 CellChangeTimes->{{3.638700258421606*^9, 3.638700267049827*^9}, {
  3.638774470214176*^9, 3.6387744904810333`*^9}, {3.6532822748147*^9, 
  3.6532822781506033`*^9}, {3.6532930552416563`*^9, 3.65329305624972*^9}}],

Cell["\<\
Bootstrap the analysis by re-sampling a single SNP per block at random 100 \
times. This takes a while so it\[CloseCurlyQuote]s useful to use \
ParallelTable:\
\>", "Text",
 CellChangeTimes->{{3.638702618081933*^9, 3.638702743623658*^9}, {
   3.63870341052575*^9, 3.638703582334157*^9}, {3.652431685267453*^9, 
   3.652431750083259*^9}, {3.652436307843369*^9, 3.652436325499626*^9}, 
   3.652437143576385*^9, {3.652439792068961*^9, 3.65243980024509*^9}, {
   3.653282110814658*^9, 3.653282135079247*^9}, 3.653292139248996*^9, 
   3.665832589169585*^9}],

Cell[BoxData[{
 RowBox[{
  RowBox[{"bombboots", "=", 
   RowBox[{"Table", "[", 
    RowBox[{
     RowBox[{"ParallelTable", "[", 
      RowBox[{
       RowBox[{"randsampl", "[", 
        RowBox[{
        "bombVarOnly", "\[LeftDoubleBracket]", "i", "\[RightDoubleBracket]"}],
         "]"}], ",", 
       RowBox[{"{", "100", "}"}]}], "]"}], ",", 
     RowBox[{"{", 
      RowBox[{"i", ",", "1", ",", "3"}], "}"}]}], "]"}]}], ";"}], "\n", 
 RowBox[{
  RowBox[{"bombbootsRev", "=", 
   RowBox[{"Table", "[", 
    RowBox[{
     RowBox[{
      RowBox[{
       RowBox[{"{", 
        RowBox[{
         RowBox[{"#", "\[LeftDoubleBracket]", "2", "\[RightDoubleBracket]"}], 
         ",", 
         RowBox[{"#", "\[LeftDoubleBracket]", "1", "\[RightDoubleBracket]"}], 
         ",", 
         RowBox[{"#", "\[LeftDoubleBracket]", "3", "\[RightDoubleBracket]"}], 
         ",", 
         RowBox[{
         "#", "\[LeftDoubleBracket]", "4", "\[RightDoubleBracket]"}]}], "}"}],
        "&"}], "/@", 
      RowBox[{
      "bombboots", "\[LeftDoubleBracket]", "i", "\[RightDoubleBracket]"}]}], 
     ",", 
     RowBox[{"{", 
      RowBox[{"i", ",", "1", ",", "3"}], "}"}]}], "]"}]}], ";"}]}], "Input",
 CellChangeTimes->{{3.638703056459937*^9, 3.6387030937101517`*^9}, {
   3.6524315982578382`*^9, 3.6524316149226313`*^9}, 3.6524330780927753`*^9, {
   3.652433370579796*^9, 3.6524333707336903`*^9}, 3.652433496156651*^9, {
   3.65243582269895*^9, 3.652435826747726*^9}, {3.6524362642028112`*^9, 
   3.6524362644575653`*^9}, 3.652436328208395*^9, {3.652437301434394*^9, 
   3.6524373024744463`*^9}, {3.652437347116418*^9, 3.652437371643146*^9}, {
   3.653205925415255*^9, 3.653205945136232*^9}, {3.653282211799547*^9, 
   3.653282216871571*^9}, 3.653292083666419*^9, {3.653292114906879*^9, 
   3.653292117747149*^9}}],

Cell[BoxData[
 RowBox[{
  RowBox[{"bombboot1", "=", 
   RowBox[{"Table", "[", 
    RowBox[{
     RowBox[{"ParallelTable", "[", 
      RowBox[{
       RowBox[{"FindMaximum", "[", 
        RowBox[{
         RowBox[{"{", 
          RowBox[{
           RowBox[{"likSFS", "[", 
            RowBox[{"quadGFmeanbranch", ",", 
             RowBox[{"{", 
              RowBox[{
               RowBox[{"M", "\[Rule]", "mig"}], ",", 
               RowBox[{"T", "\[Rule]", "tt"}]}], "}"}], ",", 
             RowBox[{"bombbootsRev", "\[LeftDoubleBracket]", 
              RowBox[{"k", ",", "i"}], "\[RightDoubleBracket]"}]}], "]"}], 
           ",", 
           RowBox[{"{", 
            RowBox[{
             RowBox[{"0.4", ">", "mig", ">", "0"}], ",", 
             RowBox[{"50", ">", "tt", ">", "4"}]}], "}"}]}], "}"}], ",", 
         RowBox[{"{", 
          RowBox[{"mig", ",", "tt"}], "}"}]}], "]"}], ",", 
       RowBox[{"{", 
        RowBox[{"i", ",", "1", ",", "100"}], "}"}]}], "]"}], ",", 
     RowBox[{"{", 
      RowBox[{"k", ",", "1", ",", "3"}], "}"}]}], "]"}]}], ";"}]], "Input",
 CellChangeTimes->{
  3.638707591850354*^9, {3.6387077153475933`*^9, 3.6387077233868313`*^9}, {
   3.6387077853956738`*^9, 3.6387078609647217`*^9}, {3.638708176994111*^9, 
   3.638708189777308*^9}, {3.638708307009363*^9, 3.6387083226809263`*^9}, {
   3.652433060158991*^9, 3.6524331065322933`*^9}, {3.6524363563769217`*^9, 
   3.6524363568987617`*^9}, {3.652437361468905*^9, 3.652437361956972*^9}, 
   3.652439700710629*^9, {3.652515171248053*^9, 3.652515183981902*^9}, {
   3.6532806031126633`*^9, 3.6532806045760927`*^9}, {3.653282218799827*^9, 
   3.653282224983747*^9}, {3.653292105169602*^9, 3.653292129876761*^9}}],

Cell["\<\
95 % confidence intervals are given as 1.96x the SD of estimates across \
bootstrap replicates:\
\>", "Text",
 CellChangeTimes->{{3.638703711610651*^9, 3.6387037591894197`*^9}, {
  3.638767727288597*^9, 3.638767738168559*^9}, {3.6524374625319242`*^9, 
  3.652437523097343*^9}, {3.6524395579329777`*^9, 3.65243956067717*^9}, {
  3.653282140822815*^9, 3.6532821521986427`*^9}}],

Cell[BoxData[{
 RowBox[{
  RowBox[{"meanMT", "=", 
   RowBox[{"Table", "[", 
    RowBox[{
     RowBox[{"{", 
      RowBox[{
       RowBox[{"bombSfsRevIM", "\[LeftDoubleBracket]", 
        RowBox[{"i", ",", "2", ",", "1", ",", "2"}], 
        "\[RightDoubleBracket]"}], ",", 
       RowBox[{"bombSfsRevIM", "\[LeftDoubleBracket]", 
        RowBox[{"i", ",", "2", ",", "2", ",", "2"}], 
        "\[RightDoubleBracket]"}]}], "}"}], ",", 
     RowBox[{"{", 
      RowBox[{"i", ",", "1", ",", "3"}], "}"}]}], "]"}]}], ";"}], "\n", 
 RowBox[{
  RowBox[{"sdMT", "=", 
   RowBox[{"Table", "[", 
    RowBox[{
     RowBox[{"{", 
      RowBox[{
       RowBox[{"StandardDeviation", "[", 
        RowBox[{
         RowBox[{
          RowBox[{"#", "\[LeftDoubleBracket]", 
           RowBox[{"2", ",", "1", ",", "2"}], "\[RightDoubleBracket]"}], 
          "&"}], "/@", 
         RowBox[{
         "bombboot1", "\[LeftDoubleBracket]", "i", 
          "\[RightDoubleBracket]"}]}], "]"}], ",", 
       RowBox[{"StandardDeviation", "[", 
        RowBox[{
         RowBox[{
          RowBox[{"#", "\[LeftDoubleBracket]", 
           RowBox[{"2", ",", "2", ",", "2"}], "\[RightDoubleBracket]"}], 
          "&"}], "/@", 
         RowBox[{
         "bombboot1", "\[LeftDoubleBracket]", "i", 
          "\[RightDoubleBracket]"}]}], "]"}]}], "}"}], ",", 
     RowBox[{"{", 
      RowBox[{"i", ",", "1", ",", "3"}], "}"}]}], "]"}]}], ";"}]}], "Input",
 CellChangeTimes->{{3.6387079924254923`*^9, 3.638708028569409*^9}, {
   3.6387080630363073`*^9, 3.6387080802554893`*^9}, {3.6387082077293777`*^9, 
   3.638708210800552*^9}, {3.6387083592167597`*^9, 3.638708433569902*^9}, {
   3.639204765824996*^9, 3.639204792297491*^9}, {3.639204901051486*^9, 
   3.639204945795176*^9}, {3.652436683225502*^9, 3.6524367141459417`*^9}, {
   3.6524372035025177`*^9, 3.6524372309350243`*^9}, 3.652439580231728*^9, {
   3.6532083895025663`*^9, 3.6532083941505623`*^9}, {3.653282236199882*^9, 
   3.653282239207428*^9}}],

Cell[CellGroupData[{

Cell[BoxData[
 RowBox[{
  RowBox[{"Table", "[", 
   RowBox[{
    RowBox[{"SetPrecision", "[", 
     RowBox[{
      RowBox[{"{", 
       RowBox[{
        RowBox[{
        "meanMT", "\[LeftDoubleBracket]", "i", "\[RightDoubleBracket]"}], ",", 
        RowBox[{
         RowBox[{
         "meanMT", "\[LeftDoubleBracket]", "i", "\[RightDoubleBracket]"}], 
         "-", 
         RowBox[{"1.96", 
          RowBox[{
          "sdMT", "\[LeftDoubleBracket]", "i", "\[RightDoubleBracket]"}]}]}], 
        ",", 
        RowBox[{
         RowBox[{
         "meanMT", "\[LeftDoubleBracket]", "i", "\[RightDoubleBracket]"}], 
         "+", 
         RowBox[{"1.96", 
          RowBox[{
          "sdMT", "\[LeftDoubleBracket]", "i", 
           "\[RightDoubleBracket]"}]}]}]}], "}"}], ",", "3"}], "]"}], ",", 
    RowBox[{"{", 
     RowBox[{"i", ",", "1", ",", "3"}], "}"}]}], "]"}], "//", 
  "TableForm"}]], "Input",
 CellChangeTimes->{{3.638708085992251*^9, 3.638708154442266*^9}, {
   3.638708443712804*^9, 3.638708480409371*^9}, {3.638767196559654*^9, 
   3.638767201415208*^9}, {3.638767775250602*^9, 3.638767783400576*^9}, 
   3.638777951668627*^9, {3.6392050240488033`*^9, 3.639205027075861*^9}, 
   3.653208381398758*^9, {3.6532930362345037`*^9, 3.653293039065421*^9}, {
   3.653294169035581*^9, 3.653294174100109*^9}, {3.653298716189185*^9, 
   3.65329875141323*^9}}],

Cell[BoxData[
 TagBox[GridBox[{
    {
     TagBox[GridBox[{
        {"0.07761508392201051098613362455580499955`3."},
        {"12.45837890834634542613912344677373766899`3."}
       },
       GridBoxAlignment->{
        "Columns" -> {{Left}}, "ColumnsIndexed" -> {}, "Rows" -> {{Baseline}},
          "RowsIndexed" -> {}},
       GridBoxSpacings->{"Columns" -> {
           Offset[0.27999999999999997`], {
            Offset[0.5599999999999999]}, 
           Offset[0.27999999999999997`]}, "ColumnsIndexed" -> {}, "Rows" -> {{
            Offset[0.2]}}, "RowsIndexed" -> {}}],
      Column], 
     TagBox[GridBox[{
        {"0.05535422814971217159163430210355727468`3."},
        {"9.23712657535996939373035274911671876907`3."}
       },
       GridBoxAlignment->{
        "Columns" -> {{Left}}, "ColumnsIndexed" -> {}, "Rows" -> {{Baseline}},
          "RowsIndexed" -> {}},
       GridBoxSpacings->{"Columns" -> {
           Offset[0.27999999999999997`], {
            Offset[0.5599999999999999]}, 
           Offset[0.27999999999999997`]}, "ColumnsIndexed" -> {}, "Rows" -> {{
            Offset[0.2]}}, "RowsIndexed" -> {}}],
      Column], 
     TagBox[GridBox[{
        {"0.09987593969430885731952685091528110206`3."},
        {"15.67963124133272145854789414443075656891`3."}
       },
       GridBoxAlignment->{
        "Columns" -> {{Left}}, "ColumnsIndexed" -> {}, "Rows" -> {{Baseline}},
          "RowsIndexed" -> {}},
       GridBoxSpacings->{"Columns" -> {
           Offset[0.27999999999999997`], {
            Offset[0.5599999999999999]}, 
           Offset[0.27999999999999997`]}, "ColumnsIndexed" -> {}, "Rows" -> {{
            Offset[0.2]}}, "RowsIndexed" -> {}}],
      Column]},
    {
     TagBox[GridBox[{
        {"0.02671283707133438600767050274953362532`3."},
        {"22.35603842198619517489532881882041692734`3."}
       },
       GridBoxAlignment->{
        "Columns" -> {{Left}}, "ColumnsIndexed" -> {}, "Rows" -> {{Baseline}},
          "RowsIndexed" -> {}},
       GridBoxSpacings->{"Columns" -> {
           Offset[0.27999999999999997`], {
            Offset[0.5599999999999999]}, 
           Offset[0.27999999999999997`]}, "ColumnsIndexed" -> {}, "Rows" -> {{
            Offset[0.2]}}, "RowsIndexed" -> {}}],
      Column], 
     TagBox[GridBox[{
        {"0.01246033967237860154431139392272598343`3."},
        {"16.59977029751076216257388296071439981461`3."}
       },
       GridBoxAlignment->{
        "Columns" -> {{Left}}, "ColumnsIndexed" -> {}, "Rows" -> {{Baseline}},
          "RowsIndexed" -> {}},
       GridBoxSpacings->{"Columns" -> {
           Offset[0.27999999999999997`], {
            Offset[0.5599999999999999]}, 
           Offset[0.27999999999999997`]}, "ColumnsIndexed" -> {}, "Rows" -> {{
            Offset[0.2]}}, "RowsIndexed" -> {}}],
      Column], 
     TagBox[GridBox[{
        {"0.04096533447029017394047656352995545603`3."},
        {"28.11230654646162818721677467692643404007`3."}
       },
       GridBoxAlignment->{
        "Columns" -> {{Left}}, "ColumnsIndexed" -> {}, "Rows" -> {{Baseline}},
          "RowsIndexed" -> {}},
       GridBoxSpacings->{"Columns" -> {
           Offset[0.27999999999999997`], {
            Offset[0.5599999999999999]}, 
           Offset[0.27999999999999997`]}, "ColumnsIndexed" -> {}, "Rows" -> {{
            Offset[0.2]}}, "RowsIndexed" -> {}}],
      Column]},
    {
     TagBox[GridBox[{
        {"0.13554506830981541409819612908904673532`3."},
        {"49.99999020322034937180433189496397972107`3."}
       },
       GridBoxAlignment->{
        "Columns" -> {{Left}}, "ColumnsIndexed" -> {}, "Rows" -> {{Baseline}},
          "RowsIndexed" -> {}},
       GridBoxSpacings->{"Columns" -> {
           Offset[0.27999999999999997`], {
            Offset[0.5599999999999999]}, 
           Offset[0.27999999999999997`]}, "ColumnsIndexed" -> {}, "Rows" -> {{
            Offset[0.2]}}, "RowsIndexed" -> {}}],
      Column], 
     TagBox[GridBox[{
        {"0.11876010718268248389506425155559554696`3."},
        {"49.9999714106562365145691728685051202774`3."}
       },
       GridBoxAlignment->{
        "Columns" -> {{Left}}, "ColumnsIndexed" -> {}, "Rows" -> {{Baseline}},
          "RowsIndexed" -> {}},
       GridBoxSpacings->{"Columns" -> {
           Offset[0.27999999999999997`], {
            Offset[0.5599999999999999]}, 
           Offset[0.27999999999999997`]}, "ColumnsIndexed" -> {}, "Rows" -> {{
            Offset[0.2]}}, "RowsIndexed" -> {}}],
      Column], 
     TagBox[GridBox[{
        {"0.15233002943694834430132800662249792367`3."},
        {"50.00000899578446222903949092142283916473`3."}
       },
       GridBoxAlignment->{
        "Columns" -> {{Left}}, "ColumnsIndexed" -> {}, "Rows" -> {{Baseline}},
          "RowsIndexed" -> {}},
       GridBoxSpacings->{"Columns" -> {
           Offset[0.27999999999999997`], {
            Offset[0.5599999999999999]}, 
           Offset[0.27999999999999997`]}, "ColumnsIndexed" -> {}, "Rows" -> {{
            Offset[0.2]}}, "RowsIndexed" -> {}}],
      Column]}
   },
   GridBoxAlignment->{
    "Columns" -> {{Left}}, "ColumnsIndexed" -> {}, "Rows" -> {{Baseline}}, 
     "RowsIndexed" -> {}},
   GridBoxSpacings->{"Columns" -> {
       Offset[0.27999999999999997`], {
        Offset[2.0999999999999996`]}, 
       Offset[0.27999999999999997`]}, "ColumnsIndexed" -> {}, "Rows" -> {
       Offset[0.2], {
        Offset[0.4]}, 
       Offset[0.2]}, "RowsIndexed" -> {}}],
  Function[BoxForm`e$, 
   TableForm[BoxForm`e$]]]], "Output",
 CellChangeTimes->{
  3.6532934959878597`*^9, {3.65329416989202*^9, 3.6532941748327227`*^9}, {
   3.653298717068687*^9, 3.653298751885336*^9}, 3.654495210615528*^9}]
}, Open  ]],

Cell["\<\
The MLE from the whole data (top) fit the mean MLE across bootstrap \
replicates (bottom) as they should:\
\>", "Text",
 CellChangeTimes->{{3.6387678715863333`*^9, 3.638767934768861*^9}, {
   3.6524368547478333`*^9, 3.652436884979638*^9}, 3.652439282156708*^9, {
   3.653294145882202*^9, 3.653294149612094*^9}, {3.665740456936221*^9, 
   3.665740465247498*^9}}],

Cell[CellGroupData[{

Cell[BoxData[
 RowBox[{
  RowBox[{"SetPrecision", "[", 
   RowBox[{
    RowBox[{"Table", "[", 
     RowBox[{
      RowBox[{
       RowBox[{
        RowBox[{"#", "\[LeftDoubleBracket]", 
         RowBox[{"2", ",", "k", ",", "2"}], "\[RightDoubleBracket]"}], "&"}], 
       "/@", "bombSfsRevIM"}], ",", 
      RowBox[{"{", 
       RowBox[{"k", ",", "1", ",", "2"}], "}"}]}], "]"}], ",", "3"}], "]"}], "//",
   "TableForm"}]], "Input",
 CellChangeTimes->{{3.6524393177232733`*^9, 3.652439341466556*^9}, 
   3.652439533466975*^9, {3.652439619491199*^9, 3.65243964360397*^9}, {
   3.6532822628259068`*^9, 3.6532822652550907`*^9}}],

Cell[BoxData[
 TagBox[GridBox[{
    {"0.07771838508903802789085091262677451596`3.", 
     "0.03112455506224161630446367610147717642`3.", 
     "0.13240269423069164766992855675198370591`3."},
    {"12.30828589835826747389546653721481561661`3.", 
     "24.32638979050984673335733532439917325974`3.", 
     "49.99999402028529260633149533532559871674`3."}
   },
   GridBoxAlignment->{
    "Columns" -> {{Left}}, "ColumnsIndexed" -> {}, "Rows" -> {{Baseline}}, 
     "RowsIndexed" -> {}},
   GridBoxSpacings->{"Columns" -> {
       Offset[0.27999999999999997`], {
        Offset[2.0999999999999996`]}, 
       Offset[0.27999999999999997`]}, "ColumnsIndexed" -> {}, "Rows" -> {
       Offset[0.2], {
        Offset[0.4]}, 
       Offset[0.2]}, "RowsIndexed" -> {}}],
  Function[BoxForm`e$, 
   TableForm[BoxForm`e$]]]], "Output",
 CellChangeTimes->{{3.652439295148202*^9, 3.65243934199104*^9}, 
   3.6524395346796017`*^9, 3.6524396450747023`*^9, 3.653293496079275*^9}]
}, Open  ]],

Cell[CellGroupData[{

Cell[BoxData[
 RowBox[{
  RowBox[{"SetPrecision", "[", 
   RowBox[{
    RowBox[{"Table", "[", 
     RowBox[{
      RowBox[{"Mean", "[", 
       RowBox[{"(", 
        RowBox[{
         RowBox[{
          RowBox[{"#", "\[LeftDoubleBracket]", 
           RowBox[{"2", ",", "k", ",", "2"}], "\[RightDoubleBracket]"}], 
          "&"}], "/@", 
         RowBox[{
         "bombboot1", "\[LeftDoubleBracket]", "i", 
          "\[RightDoubleBracket]"}]}], ")"}], "]"}], ",", 
      RowBox[{"{", 
       RowBox[{"k", ",", "1", ",", "2"}], "}"}], ",", 
      RowBox[{"{", 
       RowBox[{"i", ",", "1", ",", "3"}], "}"}]}], "]"}], ",", "3"}], "]"}], "//",
   "TableForm"}]], "Input",
 CellChangeTimes->{{3.652439676134508*^9, 3.652439684099942*^9}, {
  3.6524401015738077`*^9, 3.6524401021488237`*^9}, {3.653282254591222*^9, 
  3.653282271239682*^9}}],

Cell[BoxData[
 TagBox[GridBox[{
    {"0.07574626822998442587930867375689558685`3.", 
     "0.03060033552132587764127436003036564216`3.", 
     "0.1307522937706115107037163625136599876`3."},
    {"12.27342080752999642356826370814815163612`3.", 
     "24.59787938716291577634365239646285772324`3.", 
     "49.99999142599955348487128503620624542236`3."}
   },
   GridBoxAlignment->{
    "Columns" -> {{Left}}, "ColumnsIndexed" -> {}, "Rows" -> {{Baseline}}, 
     "RowsIndexed" -> {}},
   GridBoxSpacings->{"Columns" -> {
       Offset[0.27999999999999997`], {
        Offset[2.0999999999999996`]}, 
       Offset[0.27999999999999997`]}, "ColumnsIndexed" -> {}, "Rows" -> {
       Offset[0.2], {
        Offset[0.4]}, 
       Offset[0.2]}, "RowsIndexed" -> {}}],
  Function[BoxForm`e$, 
   TableForm[BoxForm`e$]]]], "Output",
 CellChangeTimes->{3.65243960217201*^9, 3.652439684988451*^9, 
  3.652439939470179*^9, 3.652440102980063*^9, 3.653293496187027*^9, 
  3.6532941288750134`*^9}]
}, Open  ]],

Cell["Saving the results:", "Text",
 CellChangeTimes->{{3.653206278215149*^9, 3.6532062877736187`*^9}}],

Cell[BoxData[
 RowBox[{
  RowBox[{
  "bombboot1", ">>", 
   "\"\</home/konrad/Manuscripts/bombina/M_results/bombboot1\>\""}], 
  ";"}]], "Input",
 CellChangeTimes->{{3.65328218900674*^9, 3.653282206081896*^9}, {
  3.65328224387117*^9, 3.653282246936112*^9}}]
}, Open  ]]
}, Open  ]],

Cell[CellGroupData[{

Cell["Blockwise analyses", "Section",
 CellChangeTimes->{{3.601670665829073*^9, 3.601670679484147*^9}, {
   3.601694550481846*^9, 3.601694553265922*^9}, {3.639216950116013*^9, 
   3.63921696066817*^9}, 3.639394628525506*^9, 3.6415437163021097`*^9, {
   3.652507266523954*^9, 3.6525072754675198`*^9}, 3.652515742273507*^9}],

Cell[CellGroupData[{

Cell[TextData[{
 Cell[BoxData[
  FormBox[
   SubscriptBox["Div", "1"], TraditionalForm]]],
 ", ",
 Cell[BoxData[
  FormBox[
   SubscriptBox["div", "2"], TraditionalForm]]],
 " and ",
 Cell[BoxData[
  FormBox[
   SubscriptBox["IM", "1"], TraditionalForm]]]
}], "Subsubsection",
 CellChangeTimes->{{3.652176436215857*^9, 3.652176442381167*^9}, 
   3.652176496258033*^9, {3.652185728059442*^9, 3.652185728955509*^9}, {
   3.652505356316196*^9, 3.652505423679879*^9}, {3.6532911285230217`*^9, 
   3.653291171793662*^9}}],

Cell[TextData[{
 "quadModelComp maximises the lnL under three models: i) divergence with a \
single ",
 Cell[BoxData[
  FormBox[
   SubscriptBox["N", "e"], TraditionalForm]]],
 " ",
 Cell[BoxData[
  FormBox[
   RowBox[{"(", 
    SubscriptBox["Div", "1"]}], TraditionalForm]]],
 "), ii) divergence with two ",
 Cell[BoxData[
  FormBox[
   SubscriptBox["N", 
    RowBox[{"e", " "}]], TraditionalForm]]],
 "parameters (",
 Cell[BoxData[
  FormBox[
   SubscriptBox["Div", "2"], TraditionalForm]]],
 ") and IM with a single ",
 Cell[BoxData[
  FormBox[
   RowBox[{
    SubscriptBox["N", "e"], ".", " "}], TraditionalForm]]],
 " ",
 StyleBox["Mathematica",
  FontSlant->"Italic"],
 " gives several optimization methods. quadModelComp uses NMaximize which \
uses the Nelder-Mead method; NMaximize finds a local maximum given \
constraints on the permissible ranges of the variables. The GF for models \
with two ",
 Cell[BoxData[
  FormBox[
   SubscriptBox["N", "e"], TraditionalForm]]],
 " parameters is derived in the section below. Solving (and simplifying) this \
GF (which is much larger than that for a model of a single ",
 Cell[BoxData[
  FormBox[
   SubscriptBox["N", "e"], TraditionalForm]]],
 ") takes some time, so we upload the solution for the ",
 Cell[BoxData[
  FormBox[
   RowBox[{
    SubscriptBox["IM", "2"], ","}], TraditionalForm]]],
 " an IM model with 2 ",
 Cell[BoxData[
  FormBox[
   SubscriptBox["N", 
    RowBox[{"e", " "}]], TraditionalForm]]],
 " parameters with for convenience:"
}], "Text",
 CellChangeTimes->{{3.63491622340149*^9, 3.634916311134982*^9}, {
   3.634916516268305*^9, 3.634916546818695*^9}, {3.6349166068901253`*^9, 
   3.6349166304259253`*^9}, {3.634916747120569*^9, 3.634916769311508*^9}, {
   3.634916800791665*^9, 3.634916847006856*^9}, {3.65088190179996*^9, 
   3.65088190558396*^9}, {3.650996424399933*^9, 3.6509964301034946`*^9}, {
   3.650996486643243*^9, 3.650996684961697*^9}, {3.650997623569746*^9, 
   3.6509976284732113`*^9}, {3.6509978372348423`*^9, 
   3.6509978864494123`*^9}, {3.6509992582140493`*^9, 3.650999344059843*^9}, {
   3.651907866369281*^9, 3.6519078864624166`*^9}, 3.652178228201923*^9, {
   3.6524421865100603`*^9, 3.652442421259622*^9}, {3.652516453062593*^9, 
   3.6525164954697933`*^9}, {3.652516562374045*^9, 3.652516604710368*^9}, {
   3.652516635470078*^9, 3.65251665613099*^9}}],

Cell[BoxData[
 RowBox[{
  RowBox[{"twoEnRXTsimp\[Lambda]ySort", "=", 
   RowBox[{
   "Get", "[", 
    "\"\</home/konrad/Finished_Manuscripts/LargeSamplesGF/twoEnRXTsimp\
\[Lambda]ySort.m\>\"", "]"}]}], ";", 
  RowBox[{"twoEnRXTsimp\[Lambda]xSort", "=", 
   RowBox[{
   "Get", "[", 
    "\"\</home/konrad/Finished_Manuscripts/LargeSamplesGF/twoEnRXTsimp\
\[Lambda]xSort.m\>\"", "]"}]}], ";"}]], "Input",
 InitializationCell->True,
 CellChangeTimes->{{3.6348997504242783`*^9, 3.634899756648841*^9}, {
   3.635098942904953*^9, 3.6350989443209467`*^9}, 3.6350994372051573`*^9, {
   3.651295253162874*^9, 3.651295278326502*^9}, {3.6640975603119183`*^9, 
   3.664097569551862*^9}}],

Cell[TextData[{
 "To obtain the GF for the ",
 Cell[BoxData[
  FormBox[
   SubscriptBox["Div", "2"], TraditionalForm]]],
 " model, we take the limit of ",
 Cell[BoxData[
  FormBox[
   RowBox[{
    SubscriptBox["M", " "], "\[Rule]", " ", "0"}], TraditionalForm]],
  FormatType->"TraditionalForm"],
 ":"
}], "Text",
 CellChangeTimes->{{3.63491622340149*^9, 3.634916311134982*^9}, {
   3.634916516268305*^9, 3.634916546818695*^9}, {3.6349166068901253`*^9, 
   3.6349166304259253`*^9}, {3.634916747120569*^9, 3.634916769311508*^9}, {
   3.634916800791665*^9, 3.634916847006856*^9}, {3.65088190179996*^9, 
   3.65088190558396*^9}, {3.650996424399933*^9, 3.6509964301034946`*^9}, {
   3.650996486643243*^9, 3.650996684961697*^9}, {3.650997623569746*^9, 
   3.6509976284732113`*^9}, {3.6509978372348423`*^9, 
   3.6509978864494123`*^9}, {3.6509992582140493`*^9, 3.650999344059843*^9}, {
   3.651907866369281*^9, 3.6519078864624166`*^9}, 3.652178228201923*^9, {
   3.6524421865100603`*^9, 3.652442421259622*^9}, {3.652516453062593*^9, 
   3.6525164954697933`*^9}, {3.6525165328862753`*^9, 3.652516559109475*^9}, {
   3.6525166071255903`*^9, 3.652516620645396*^9}, {3.6525166607655888`*^9, 
   3.652516693813486*^9}, {3.6657412025996027`*^9, 3.665741243199884*^9}}],

Cell[BoxData[{
 RowBox[{
  RowBox[{"twoEnRXTsimpSortM0", "=", 
   RowBox[{"Limit", "[", 
    RowBox[{"twoEnRXTsimpSort", ",", 
     RowBox[{"M", "\[Rule]", "0"}]}], "]"}]}], ";"}], "\n", 
 RowBox[{
  RowBox[{"twoEnRXTsimp\[Lambda]ySortM0", "=", 
   RowBox[{"Limit", "[", 
    RowBox[{"twoEnRXTsimp\[Lambda]ySort", ",", 
     RowBox[{"M", "\[Rule]", "0"}]}], "]"}]}], ";"}], "\n", 
 RowBox[{
  RowBox[{"twoEnRXTsimp\[Lambda]xSortM0", "=", 
   RowBox[{"Limit", "[", 
    RowBox[{"twoEnRXTsimp\[Lambda]xSort", ",", 
     RowBox[{"M", "\[Rule]", "0"}]}], "]"}]}], ";"}]}], "Input",
 CellChangeTimes->{{3.651905875987005*^9, 3.651905897515636*^9}, 
   3.651908858253662*^9, 3.652179575500455*^9, {3.654415066748651*^9, 
   3.654415075668355*^9}, 3.6657411916180553`*^9}],

Cell[TextData[{
 "Given the the four mutation types have very different frequencies, it makes \
sense to use branch-specific ",
 Cell[BoxData[
  FormBox[
   SubscriptBox["k", 
    RowBox[{"max", " "}]], TraditionalForm]]],
 "values. Here we compute exact probabilities mutational configurations \
involving up to 4 divergent sites, but only consider excat probabilities for \
configurations involving one shared heterozygous site and two unique \
heterozygous sites:"
}], "Text",
 CellChangeTimes->{{3.664098380039523*^9, 3.66409845771882*^9}, {
  3.665741251175362*^9, 3.6657413968239*^9}}],

Cell[BoxData[
 RowBox[{
  RowBox[{"kmax", "=", 
   RowBox[{"{", 
    RowBox[{"2", ",", "2", ",", "4", ",", "1"}], "}"}]}], ";"}]], "Input",
 CellChangeTimes->{{3.6533030231285133`*^9, 3.653303040724321*^9}}],

Cell[TextData[{
 StyleBox["Note:",
  FontWeight->"Bold"],
 " The choice of ",
 Cell[BoxData[
  FormBox[
   SubscriptBox["k", "max"], TraditionalForm]]],
 " is mainly based on computational limitations ",
 Cell[BoxData[
  FormBox[
   RowBox[{"(", 
    RowBox[{
     RowBox[{
      StyleBox["e",
       FontSlant->"Plain"], ".", 
      StyleBox["g",
       FontSlant->"Plain"], ".", "  ", 
      SubscriptBox["k", "max"]}], ">", "4", " "}]}], TraditionalForm]]],
 "leads to catastrophic rounding error) but in our experience has little \
impact on the results. The calculation is more stable if we increase accuracy \
goal (the last input parameter of quadModelComp) and use integers for setting \
the bounds."
}], "Text",
 CellChangeTimes->{{3.665741399664097*^9, 3.6657414973362503`*^9}, {
  3.665741561832637*^9, 3.6657416158564568`*^9}, {3.665741685128686*^9, 
  3.6657418290643377`*^9}, {3.665832606091511*^9, 3.665832614226754*^9}}],

Cell[TextData[{
 StyleBox["Note: ",
  FontWeight->"Bold"],
 "Running quadModelComp takes a while. "
}], "Text",
 CellChangeTimes->{{3.665741399664097*^9, 3.6657414973362503`*^9}, {
  3.665741561832637*^9, 3.6657416158564568`*^9}, {3.665741685128686*^9, 
  3.665741727352756*^9}}],

Cell[BoxData[
 RowBox[{"bombComp1", "=", " ", 
  RowBox[{"quadModelComp", "[", 
   RowBox[{
    RowBox[{"{", 
     RowBox[{
      RowBox[{"1", "/", "5"}], ",", 
      RowBox[{"45", "/", "100"}]}], "}"}], ",", 
    RowBox[{"{", 
     RowBox[{"4", ",", "9"}], "}"}], ",", 
    RowBox[{"{", 
     RowBox[{
      RowBox[{"55", "/", "100"}], ",", 
      RowBox[{"100", "/", "55"}]}], "}"}], ",", 
    RowBox[{"{", 
     RowBox[{
      RowBox[{"1", "/", "1000"}], ",", 
      RowBox[{"1", "/", "10"}]}], "}"}], ",", 
    RowBox[{
    "bomb4gam", "\[LeftDoubleBracket]", "1", "\[RightDoubleBracket]"}], ",", 
    "kmax", ",", "4", ",", "60"}], "]"}]}]], "Input",
 CellChangeTimes->{{3.6524412351071997`*^9, 3.652441254220314*^9}, {
   3.652441633763785*^9, 3.652441713923099*^9}, {3.652442025500581*^9, 
   3.65244210608608*^9}, {3.652442838773964*^9, 3.652442878358507*^9}, 
   3.652519350855668*^9, 3.652519518127089*^9, 3.652942806974999*^9, {
   3.653283000530346*^9, 3.653283002591174*^9}, {3.653303079283061*^9, 
   3.653303080840106*^9}, 3.653392473379346*^9, {3.654855516260228*^9, 
   3.654855535755445*^9}, 3.665832223284625*^9}],

Cell[BoxData[
 RowBox[{
  RowBox[{"bombComp2", "=", " ", 
   RowBox[{"quadModelComp", "[", 
    RowBox[{
     RowBox[{"{", 
      RowBox[{
       RowBox[{"14", "/", "100"}], ",", 
       RowBox[{"28", "/", "100"}]}], "}"}], ",", 
     RowBox[{"{", 
      RowBox[{"7", ",", "19"}], "}"}], ",", 
     RowBox[{"{", 
      RowBox[{
       RowBox[{"55", "/", "100"}], ",", 
       RowBox[{"100", "/", "55"}]}], "}"}], ",", 
     RowBox[{"{", 
      RowBox[{
       RowBox[{"1", "/", "1000"}], ",", 
       RowBox[{"1", "/", "10"}]}], "}"}], ",", 
     RowBox[{
     "bomb4gam", "\[LeftDoubleBracket]", "2", "\[RightDoubleBracket]"}], ",", 
     "kmax", ",", "4", ",", "60"}], "]"}]}], ";"}]], "Input",
 CellChangeTimes->{{3.6524412351071997`*^9, 3.652441254220314*^9}, {
   3.652441633763785*^9, 3.652441713923099*^9}, {3.652442025500581*^9, 
   3.65244210608608*^9}, {3.652442838773964*^9, 3.652442878358507*^9}, 
   3.652519350855668*^9, 3.652519518127089*^9, 3.652942806974999*^9, {
   3.653283000530346*^9, 3.653283002591174*^9}, {3.653303079283061*^9, 
   3.653303080840106*^9}, 3.653392473379346*^9, {3.654855516260228*^9, 
   3.654855535755445*^9}}],

Cell[BoxData[
 RowBox[{
  RowBox[{"bombComp3", "=", " ", 
   RowBox[{"quadModelComp", "[", 
    RowBox[{
     RowBox[{"{", 
      RowBox[{
       RowBox[{"1", "/", "5"}], ",", 
       RowBox[{"9", "/", "5"}]}], "}"}], ",", 
     RowBox[{"{", 
      RowBox[{"3", ",", "25"}], "}"}], ",", 
     RowBox[{"{", 
      RowBox[{
       RowBox[{"1", "/", "5"}], ",", "9"}], "}"}], ",", 
     RowBox[{"{", 
      RowBox[{
       RowBox[{"1", "/", "1000"}], ",", 
       RowBox[{"1", "/", "10"}]}], "}"}], ",", 
     RowBox[{
     "bomb4gam", "\[LeftDoubleBracket]", "3", "\[RightDoubleBracket]"}], ",", 
     "kmax", ",", "4", ",", "60"}], "]"}]}], ";"}]], "Input",
 CellChangeTimes->{{3.6524412351071997`*^9, 3.652441254220314*^9}, {
   3.652441633763785*^9, 3.652441713923099*^9}, {3.652442025500581*^9, 
   3.65244210608608*^9}, {3.652442838773964*^9, 3.652442878358507*^9}, 
   3.652519350855668*^9, 3.652519518127089*^9, 3.652942806974999*^9, {
   3.653283000530346*^9, 3.653283002591174*^9}, {3.653303079283061*^9, 
   3.653303080840106*^9}, 3.653392473379346*^9, {3.654855516260228*^9, 
   3.654855533011764*^9}}],

Cell["\<\
Checking the maximum lnL for replicate runs shows convergence:\
\>", "Text",
 CellChangeTimes->{{3.6525035495926228`*^9, 3.6525036054115868`*^9}}],

Cell[CellGroupData[{

Cell[BoxData[
 RowBox[{
  RowBox[{"SetPrecision", "[", 
   RowBox[{
    RowBox[{"Table", "[", 
     RowBox[{
      RowBox[{
       RowBox[{
        RowBox[{"#", "\[LeftDoubleBracket]", "1", "\[RightDoubleBracket]"}], 
        "&"}], "/@", 
       RowBox[{
       "bombComp1", "\[LeftDoubleBracket]", "i", "\[RightDoubleBracket]"}]}], 
      ",", 
      RowBox[{"{", 
       RowBox[{"i", ",", "1", ",", "5"}], "}"}]}], "]"}], ",", "5"}], "]"}], "//",
   "TableForm"}]], "Input",
 CellChangeTimes->{{3.652503329062458*^9, 3.652503421170373*^9}, {
  3.6525043877611303`*^9, 3.6525043878737288`*^9}}],

Cell[BoxData[
 TagBox[GridBox[{
    {
     RowBox[{"-", "5051.13770099399069885618044061567633712682`5."}], 
     RowBox[{"-", "5051.13770099399069885618044084302038617982`5."}], 
     RowBox[{"-", "5051.13770099399069885618044061580180992723`5."}], 
     RowBox[{"-", "5051.13770099399069885618044067554849135477`5."}]},
    {
     RowBox[{"-", "5033.89261931464423235904705690142400126425`5."}], 
     RowBox[{"-", "5033.89261932378932524310905442539755880523`5."}], 
     RowBox[{"-", "5033.8926193146408337781228005128609828521`5."}], 
     RowBox[{"-", "5033.89261931474296741339789305505525379341`5."}]},
    {
     RowBox[{"-", "5024.0787218050826841665564939809736004096`5."}], 
     RowBox[{"-", "5024.07872184167268437070826996768110352859`5."}], 
     RowBox[{"-", "5024.20893642880447792448422957761827701013`5."}], 
     RowBox[{"-", "5024.07872184867329005086920531991965285886`5."}]},
    {
     RowBox[{"-", "5023.47433226365521646823065602948755889612`5."}], 
     RowBox[{"-", "5023.47433213414046317117756019927962125971`5."}], 
     RowBox[{"-", "5023.47433213385173551306076159214989462343`5."}], 
     RowBox[{"-", "5023.47433213385201737934410751752915580661`5."}]},
    {
     RowBox[{"-", "5007.46775504952793220051360541634953274624`5."}], 
     RowBox[{"-", "5007.46775504952747775403877284271683317124`5."}], 
     RowBox[{"-", "5007.46775504956017516431245963302469678492`5."}], 
     RowBox[{"-", "5007.46775504954785840634681959989877928575`5."}]}
   },
   GridBoxAlignment->{
    "Columns" -> {{Left}}, "ColumnsIndexed" -> {}, "Rows" -> {{Baseline}}, 
     "RowsIndexed" -> {}},
   GridBoxSpacings->{"Columns" -> {
       Offset[0.27999999999999997`], {
        Offset[2.0999999999999996`]}, 
       Offset[0.27999999999999997`]}, "ColumnsIndexed" -> {}, "Rows" -> {
       Offset[0.2], {
        Offset[0.4]}, 
       Offset[0.2]}, "RowsIndexed" -> {}}],
  Function[BoxForm`e$, 
   TableForm[BoxForm`e$]]]], "Output",
 CellChangeTimes->{3.6525034216407337`*^9, 3.65250438908003*^9, 
  3.6529426230691757`*^9}]
}, Closed]],

Cell[CellGroupData[{

Cell[BoxData[
 RowBox[{
  RowBox[{"SetPrecision", "[", 
   RowBox[{
    RowBox[{"Table", "[", 
     RowBox[{
      RowBox[{
       RowBox[{
        RowBox[{"#", "\[LeftDoubleBracket]", "1", "\[RightDoubleBracket]"}], 
        "&"}], "/@", 
       RowBox[{
       "bombComp2", "\[LeftDoubleBracket]", "i", "\[RightDoubleBracket]"}]}], 
      ",", 
      RowBox[{"{", 
       RowBox[{"i", ",", "1", ",", "5"}], "}"}]}], "]"}], ",", "5"}], "]"}], "//",
   "TableForm"}]], "Input",
 CellChangeTimes->{{3.652503437265517*^9, 3.6525034380650377`*^9}, {
  3.652504392282247*^9, 3.652504392418236*^9}}],

Cell[BoxData[
 TagBox[GridBox[{
    {
     RowBox[{"-", "4854.37234598626092185116262539637687269351`5."}], 
     RowBox[{"-", "4854.37234598626092185116262520005762690102`5."}], 
     RowBox[{"-", "4854.37234598626092185116262517412978539864`5."}], 
     RowBox[{"-", "4854.37234598626092185116262517189745702765`5."}]},
    {
     RowBox[{"-", "4838.27792023278619163585062233186200399047`5."}], 
     RowBox[{"-", "4838.27792023264367426808559347920897318231`5."}], 
     RowBox[{"-", "4838.27792023263952841277648805332815778925`5."}], 
     RowBox[{"-", "4838.27792023266774860252492954868000481166`5."}]},
    {
     RowBox[{"-", "4835.47517052028212243092399120272662854652`5."}], 
     RowBox[{"-", "4835.4717465477876139936117310714528487915`5."}], 
     RowBox[{"-", "4835.4717419247074147119779370543256988083`5."}], 
     RowBox[{"-", "4835.47174269219229388911817284705837285595`5."}]},
    {
     RowBox[{"-", "4817.43565312620681611645539887841379248444`5."}], 
     RowBox[{"-", "4817.43565312611232201703402933223465959748`5."}], 
     RowBox[{"-", "4817.43565312610442943966240966573721202616`5."}], 
     RowBox[{"-", "4817.43565312610444725075248396805947439952`5."}]},
    {
     RowBox[{"-", "4789.92833086349331218147626366597397019615`5."}], 
     RowBox[{"-", "4789.92833087612437596316495051181701125801`5."}], 
     RowBox[{"-", "4789.92833086163940158642453431593084787261`5."}], 
     RowBox[{"-", "4789.92833086164541571828863621470470869538`5."}]}
   },
   GridBoxAlignment->{
    "Columns" -> {{Left}}, "ColumnsIndexed" -> {}, "Rows" -> {{Baseline}}, 
     "RowsIndexed" -> {}},
   GridBoxSpacings->{"Columns" -> {
       Offset[0.27999999999999997`], {
        Offset[2.0999999999999996`]}, 
       Offset[0.27999999999999997`]}, "ColumnsIndexed" -> {}, "Rows" -> {
       Offset[0.2], {
        Offset[0.4]}, 
       Offset[0.2]}, "RowsIndexed" -> {}}],
  Function[BoxForm`e$, 
   TableForm[BoxForm`e$]]]], "Output",
 CellChangeTimes->{3.652503438885305*^9, 3.652504394320797*^9, 
  3.652942628333325*^9}]
}, Closed]],

Cell[CellGroupData[{

Cell[BoxData[
 RowBox[{
  RowBox[{"SetPrecision", "[", 
   RowBox[{
    RowBox[{"Table", "[", 
     RowBox[{
      RowBox[{
       RowBox[{
        RowBox[{"#", "\[LeftDoubleBracket]", "1", "\[RightDoubleBracket]"}], 
        "&"}], "/@", 
       RowBox[{
       "bombComp3", "\[LeftDoubleBracket]", "i", "\[RightDoubleBracket]"}]}], 
      ",", 
      RowBox[{"{", 
       RowBox[{"i", ",", "1", ",", "5"}], "}"}]}], "]"}], ",", "5"}], "]"}], "//",
   "TableForm"}]], "Input",
 CellChangeTimes->{{3.652503455385029*^9, 3.652503455880745*^9}, {
  3.6525044010620813`*^9, 3.6525044012017736`*^9}}],

Cell[BoxData[
 TagBox[GridBox[{
    {
     RowBox[{"-", "4922.8040812471593550818772905170790026596`5."}], 
     RowBox[{"-", "4922.80408124715935508187729398497594989667`5."}], 
     RowBox[{"-", "4922.80408124715935508187729025912406626949`5."}], 
     RowBox[{"-", "4922.8040812471593550818778117755403426627`5."}]},
    {
     RowBox[{"-", "4679.23141422689941905414375361726721329483`5."}], 
     RowBox[{"-", "4677.64940207081482688588239644764761450513`5."}], 
     RowBox[{"-", "4677.64940242568573989907248883773487165392`5."}], 
     RowBox[{"-", "4677.8396459631670377283347995260507605012`5."}]},
    {
     RowBox[{"-", "4713.51283161225261175298177798189468508325`5."}], 
     RowBox[{"-", "4713.5128618847793589505507160891590719995`5."}], 
     RowBox[{"-", "4713.51636828352248976309970101934990007847`5."}], 
     RowBox[{"-", "4717.38323808760843138514530437024048466192`5."}]},
    {
     RowBox[{"-", "4912.87135885681201030015151408889029920918`5."}], 
     RowBox[{"-", "4912.87134236632300888312837940794972786528`5."}], 
     RowBox[{"-", "4912.87132405139491771619792470164365695439`5."}], 
     RowBox[{"-", "4912.87132400448647839482072858668443073909`5."}]},
    {
     RowBox[{"-", "4910.77746830041685192541514746981557953318`5."}], 
     RowBox[{"-", "4910.77746835040731519944690509842539994072`5."}], 
     RowBox[{"-", "4910.77749141721445445188604101616141181455`5."}], 
     RowBox[{"-", "4910.7774682982581232262024447958313795779`5."}]}
   },
   GridBoxAlignment->{
    "Columns" -> {{Left}}, "ColumnsIndexed" -> {}, "Rows" -> {{Baseline}}, 
     "RowsIndexed" -> {}},
   GridBoxSpacings->{"Columns" -> {
       Offset[0.27999999999999997`], {
        Offset[2.0999999999999996`]}, 
       Offset[0.27999999999999997`]}, "ColumnsIndexed" -> {}, "Rows" -> {
       Offset[0.2], {
        Offset[0.4]}, 
       Offset[0.2]}, "RowsIndexed" -> {}}],
  Function[BoxForm`e$, 
   TableForm[BoxForm`e$]]]], "Output",
 CellChangeTimes->{3.652503456583476*^9, 3.652504403245837*^9, 
  3.652942636917639*^9}]
}, Closed]],

Cell[TextData[{
 "MLEs agree between replicates (and analyses using different ",
 Cell[BoxData[
  FormBox[
   SubscriptBox["k", "max"], TraditionalForm]]],
 ",",
 StyleBox[" not shown",
  FontSlant->"Italic"],
 "):"
}], "Text",
 CellChangeTimes->{{3.652504424293763*^9, 3.652504436835623*^9}, {
  3.6525045645874767`*^9, 3.652504611355439*^9}, {3.665741851176198*^9, 
  3.665741865184474*^9}}],

Cell[CellGroupData[{

Cell[BoxData[
 RowBox[{"TableForm", "[", 
  RowBox[{
   RowBox[{"SetPrecision", "[", 
    RowBox[{
     RowBox[{"Table", "[", 
      RowBox[{
       RowBox[{"(", 
        RowBox[{
         RowBox[{"SortBy", "[", 
          RowBox[{
           RowBox[{
           "bombComp1", "\[LeftDoubleBracket]", "i", 
            "\[RightDoubleBracket]"}], ",", 
           RowBox[{
            RowBox[{
            "#", "\[LeftDoubleBracket]", "1", "\[RightDoubleBracket]"}], 
            "&"}]}], "]"}], "\[LeftDoubleBracket]", 
         RowBox[{"-", "1"}], "\[RightDoubleBracket]"}], ")"}], ",", 
       RowBox[{"{", 
        RowBox[{"i", ",", "1", ",", "5"}], "}"}]}], "]"}], ",", "4"}], "]"}], 
   ",", " ", 
   RowBox[{"TableDepth", "\[Rule]", "2"}]}], "]"}]], "Input",
 CellChangeTimes->{{3.6525039821124783`*^9, 3.652504069835436*^9}, {
  3.6525041086584663`*^9, 3.65250420151474*^9}, {3.652504243227378*^9, 
  3.6525042493707743`*^9}, {3.652504453066921*^9, 3.652504453291052*^9}}],

Cell[BoxData[
 TagBox[GridBox[{
    {
     RowBox[{"-", "4220.55106263910983601048271348746528149682`4."}], 
     RowBox[{"{", 
      RowBox[{
       RowBox[{
       "tt", "\[Rule]", "5.74017014954605668753946157789201338013`4."}], ",", 
       RowBox[{
       "theta", "\[Rule]", "0.34307320059144498252469524266479286798`4."}]}], 
      "}"}]},
    {
     RowBox[{"-", "4208.2874183929784912002984311917362318728`4."}], 
     RowBox[{"{", 
      RowBox[{
       RowBox[{
       "theta", "\[Rule]", "0.27714582614719326088504380486357974013`4."}], 
       ",", 
       RowBox[{
       "tt", "\[Rule]", "7.34470530366801859150524733031296289944`4."}], ",", 
       RowBox[{
       "B", "\[Rule]", "0.68096490245391382210589146373290375868`4."}]}], 
      "}"}]},
    {
     RowBox[{"-", "4199.79133941871824968447989819702936919567`4."}], 
     RowBox[{"{", 
      RowBox[{
       RowBox[{
       "theta", "\[Rule]", "0.43001172182815966274775134992270533443`4."}], 
       ",", 
       RowBox[{
       "tt", "\[Rule]", "4.3796568185436695911762014188825879188`4."}], ",", 
       RowBox[{
       "B", "\[Rule]", "1.64963240782330951039335799126105978716`4."}]}], 
      "}"}]},
    {
     RowBox[{"-", "4191.66276228098564610456907470406285108457`4."}], 
     RowBox[{"{", 
      RowBox[{
       RowBox[{
       "theta", "\[Rule]", "0.30920478355397962603519251713985139002`4."}], 
       ",", 
       RowBox[{
       "tt", "\[Rule]", "6.78943566656928169168040677153603470788`4."}], ",", 
       RowBox[{
       "mig", "\[Rule]", "0.02097838355584523959356451218177939251`4."}]}], 
      "}"}]},
    {
     RowBox[{"-", "4186.58489770496979545332990946187777508952`4."}], 
     RowBox[{"{", 
      RowBox[{
       RowBox[{
       "theta", "\[Rule]", "0.29905461754203831001576781218236713052`4."}], 
       ",", 
       RowBox[{
       "tt", "\[Rule]", "7.23709617409254392115552103675482424827`4."}], ",", 
       RowBox[{
       "mig", "\[Rule]", "0.03367027631249868889590338958575070905`4."}]}], 
      "}"}]}
   },
   GridBoxAlignment->{
    "Columns" -> {{Left}}, "ColumnsIndexed" -> {}, "Rows" -> {{Baseline}}, 
     "RowsIndexed" -> {}},
   GridBoxSpacings->{"Columns" -> {
       Offset[0.27999999999999997`], {
        Offset[2.0999999999999996`]}, 
       Offset[0.27999999999999997`]}, "ColumnsIndexed" -> {}, "Rows" -> {
       Offset[0.2], {
        Offset[0.4]}, 
       Offset[0.2]}, "RowsIndexed" -> {}}],
  Function[BoxForm`e$, 
   TableForm[BoxForm`e$, TableDepth -> 2]]]], "Output",
 CellChangeTimes->{{3.652504008715742*^9, 3.652504070597705*^9}, {
   3.65250413809308*^9, 3.652504154721251*^9}, {3.652504185829973*^9, 
   3.6525042022154284`*^9}, 3.652504250864417*^9, 3.65250445487434*^9, 
   3.652942693975404*^9, 3.654427388716634*^9}]
}, Open  ]],

Cell[CellGroupData[{

Cell[BoxData[
 RowBox[{"TableForm", "[", 
  RowBox[{
   RowBox[{"SetPrecision", "[", 
    RowBox[{
     RowBox[{"Table", "[", 
      RowBox[{
       RowBox[{"(", 
        RowBox[{
         RowBox[{"SortBy", "[", 
          RowBox[{
           RowBox[{
           "bombComp2", "\[LeftDoubleBracket]", "i", 
            "\[RightDoubleBracket]"}], ",", 
           RowBox[{
            RowBox[{
            "#", "\[LeftDoubleBracket]", "1", "\[RightDoubleBracket]"}], 
            "&"}]}], "]"}], "\[LeftDoubleBracket]", 
         RowBox[{"-", "1"}], "\[RightDoubleBracket]"}], ")"}], ",", 
       RowBox[{"{", 
        RowBox[{"i", ",", "1", ",", "5"}], "}"}]}], "]"}], ",", "4"}], "]"}], 
   ",", " ", 
   RowBox[{"TableDepth", "\[Rule]", "2"}]}], "]"}]], "Input",
 CellChangeTimes->{{3.6525039821124783`*^9, 3.652504069835436*^9}, {
  3.6525041086584663`*^9, 3.65250420151474*^9}, {3.652504243227378*^9, 
  3.6525042493707743`*^9}, {3.652504453066921*^9, 3.652504453291052*^9}, {
  3.652504492099288*^9, 3.65250449220477*^9}}],

Cell[BoxData[
 TagBox[GridBox[{
    {
     RowBox[{"-", "4183.34124048546908599562010709465122893891`4."}], 
     RowBox[{"{", 
      RowBox[{
       RowBox[{
       "tt", "\[Rule]", "12.92914098312489211133900364822175560018`4."}], ",", 
       RowBox[{
       "theta", "\[Rule]", "0.21163009527020425241607606896666957637`4."}]}], 
      "}"}]},
    {
     RowBox[{"-", "4171.07346212393583581697898985995949218433`4."}], 
     RowBox[{"{", 
      RowBox[{
       RowBox[{
       "theta", "\[Rule]", "0.16633745921374053779181068398449293156`4."}], 
       ",", 
       RowBox[{
       "tt", "\[Rule]", "16.7184540813524405193292181125558506292`4."}], ",", 
       RowBox[{
       "B", "\[Rule]", "0.64440008482411389841298305816260879342`4."}]}], 
      "}"}]},
    {
     RowBox[{"-", "4168.05324104292627750304123214397562759967`4."}], 
     RowBox[{"{", 
      RowBox[{
       RowBox[{
       "theta", "\[Rule]", "0.26489089989068784007113116592529338533`4."}], 
       ",", 
       RowBox[{
       "tt", "\[Rule]", "10.13279989498265542800157912562133854883`4."}], ",", 
       RowBox[{
       "B", "\[Rule]", "1.63551487126782135669413017913497935471`4."}]}], 
      "}"}]},
    {
     RowBox[{"-", "4151.55390075197020843578990421023747247406`4."}], 
     RowBox[{"{", 
      RowBox[{
       RowBox[{
       "theta", "\[Rule]", "0.19046246870877690695273138460821221452`4."}], 
       ",", 
       RowBox[{
       "tt", "\[Rule]", "15.30700330429368587644479183970952142679`4."}], ",", 
       RowBox[{
       "mig", "\[Rule]", "0.01247064632585050386782599372658565924`4."}]}], 
      "}"}]},
    {
     RowBox[{"-", "4125.61554205572675601153713359204212696958`4."}], 
     RowBox[{"{", 
      RowBox[{
       RowBox[{
       "theta", "\[Rule]", "0.18042836193335742168627755255413221063`4."}], 
       ",", 
       RowBox[{
       "tt", "\[Rule]", "16.84859871859632028240064174890188237854`4."}], ",", 
       RowBox[{
       "mig", "\[Rule]", "0.0198288066477579338435166681852922344`4."}]}], 
      "}"}]}
   },
   GridBoxAlignment->{
    "Columns" -> {{Left}}, "ColumnsIndexed" -> {}, "Rows" -> {{Baseline}}, 
     "RowsIndexed" -> {}},
   GridBoxSpacings->{"Columns" -> {
       Offset[0.27999999999999997`], {
        Offset[2.0999999999999996`]}, 
       Offset[0.27999999999999997`]}, "ColumnsIndexed" -> {}, "Rows" -> {
       Offset[0.2], {
        Offset[0.4]}, 
       Offset[0.2]}, "RowsIndexed" -> {}}],
  Function[BoxForm`e$, 
   TableForm[BoxForm`e$, TableDepth -> 2]]]], "Output",
 CellChangeTimes->{{3.652504008715742*^9, 3.652504070597705*^9}, {
   3.65250413809308*^9, 3.652504154721251*^9}, {3.652504185829973*^9, 
   3.6525042022154284`*^9}, 3.652504250864417*^9, 3.65250445487434*^9, 
   3.652504493937006*^9, 3.6529427126994753`*^9, 3.65442738992811*^9, 
   3.65493064570153*^9}]
}, Open  ]],

Cell[CellGroupData[{

Cell[BoxData[
 RowBox[{"TableForm", "[", 
  RowBox[{
   RowBox[{"SetPrecision", "[", 
    RowBox[{
     RowBox[{"Table", "[", 
      RowBox[{
       RowBox[{"(", 
        RowBox[{
         RowBox[{"SortBy", "[", 
          RowBox[{
           RowBox[{
           "bombComp3", "\[LeftDoubleBracket]", "i", 
            "\[RightDoubleBracket]"}], ",", 
           RowBox[{
            RowBox[{
            "#", "\[LeftDoubleBracket]", "1", "\[RightDoubleBracket]"}], 
            "&"}]}], "]"}], "\[LeftDoubleBracket]", 
         RowBox[{"-", "1"}], "\[RightDoubleBracket]"}], ")"}], ",", 
       RowBox[{"{", 
        RowBox[{"i", ",", "1", ",", "5"}], "}"}]}], "]"}], ",", "6"}], "]"}], 
   ",", " ", 
   RowBox[{"TableDepth", "\[Rule]", "2"}]}], "]"}]], "Input",
 CellChangeTimes->{{3.6525039821124783`*^9, 3.652504069835436*^9}, {
   3.6525041086584663`*^9, 3.65250420151474*^9}, {3.652504243227378*^9, 
   3.6525042493707743`*^9}, {3.652504453066921*^9, 3.652504453291052*^9}, {
   3.652504492099288*^9, 3.65250449220477*^9}, {3.652504541115017*^9, 
   3.652504541225293*^9}, 3.6533690357487707`*^9, {3.653369092813438*^9, 
   3.653369098005324*^9}, {3.654671078689859*^9, 3.654671084136087*^9}}],

Cell[BoxData[
 TagBox[GridBox[{
    {
     RowBox[{"-", "4057.75920876940993479588949018105177730685`6."}], 
     RowBox[{"{", 
      RowBox[{
       RowBox[{
       "tt", "\[Rule]", "6.92685614215285729343143912398044985051`6."}], ",", 
       RowBox[{
       "theta", "\[Rule]", "0.65723322552100281286318046574249459529`6."}]}], 
      "}"}]},
    {
     RowBox[{"-", "3835.42913660418637739748601266466839237381`6."}], 
     RowBox[{"{", 
      RowBox[{
       RowBox[{
       "theta", "\[Rule]", "0.23137993006623055200853090535912495414`6."}], 
       ",", 
       RowBox[{
       "tt", "\[Rule]", "21.45170235059604140045717720179639500398`6."}], ",", 
       RowBox[{
       "B", "\[Rule]", "0.20389199418549964828189575265297245557`6."}]}], 
      "}"}]},
    {
     RowBox[{"-", "3834.54719452608698476060699904367939778488`6."}], 
     RowBox[{"{", 
      RowBox[{
       RowBox[{
       "theta", "\[Rule]", "1.12820786473624213593423406770784309671`6."}], 
       ",", 
       RowBox[{
       "tt", "\[Rule]", "3.74739423868120638633813699248283883955`6."}], ",", 
       RowBox[{
       "B", "\[Rule]", "4.88873116453562725600212882686870941223`6."}]}], 
      "}"}]},
    {
     RowBox[{"-", "4058.40570037342240957429370115200872149425`6."}], 
     RowBox[{"{", 
      RowBox[{
       RowBox[{
       "theta", "\[Rule]", "0.65716540198910840311370748640287321871`6."}], 
       ",", 
       RowBox[{
       "tt", "\[Rule]", "6.9405023455494017954587759353716346876`6."}], ",", 
       RowBox[{
       "mig", "\[Rule]", "0.00100000218704267345840211092689502831`6."}]}], 
      "}"}]},
    {
     RowBox[{"-", "4057.56351787220723961756631736511481811665`6."}], 
     RowBox[{"{", 
      RowBox[{
       RowBox[{
       "theta", "\[Rule]", "0.65507629523583431968330233410045449452`6."}], 
       ",", 
       RowBox[{
       "tt", "\[Rule]", "6.97580890398555537588518502871096797235`6."}], ",", 
       RowBox[{
       "mig", "\[Rule]", "0.00133773485851328947142287043084222395`6."}]}], 
      "}"}]}
   },
   GridBoxAlignment->{
    "Columns" -> {{Left}}, "ColumnsIndexed" -> {}, "Rows" -> {{Baseline}}, 
     "RowsIndexed" -> {}},
   GridBoxSpacings->{"Columns" -> {
       Offset[0.27999999999999997`], {
        Offset[2.0999999999999996`]}, 
       Offset[0.27999999999999997`]}, "ColumnsIndexed" -> {}, "Rows" -> {
       Offset[0.2], {
        Offset[0.4]}, 
       Offset[0.2]}, "RowsIndexed" -> {}}],
  Function[BoxForm`e$, 
   TableForm[BoxForm`e$, TableDepth -> 2]]]], "Output",
 CellChangeTimes->{
  3.653369037595881*^9, {3.653369093528513*^9, 3.653369098714891*^9}, 
   3.654427391008099*^9, {3.654671079172023*^9, 3.654671084836302*^9}}]
}, Open  ]],

Cell[BoxData[
 RowBox[{
  RowBox[{"bombComp", "=", 
   RowBox[{"{", 
    RowBox[{"bombComp1", ",", "bombComp2", ",", "bombComp3"}], "}"}]}], 
  ";"}]], "Input",
 CellChangeTimes->{{3.6530216691117163`*^9, 3.653021711625128*^9}, 
   3.65328168271456*^9, {3.65330299843832*^9, 3.653303006972638*^9}}],

Cell[BoxData[
 RowBox[{
  RowBox[{
  "bombComp", ">>", 
   "\"\</home/konrad/Manuscripts/bombina/M_results/bombComp.txt\>\""}], 
  ";"}]], "Input",
 CellChangeTimes->{{3.634898924240302*^9, 3.6348989378494673`*^9}, {
   3.634898996947195*^9, 3.634899014819262*^9}, {3.6348991627963343`*^9, 
   3.6348991629392653`*^9}, {3.634899195867791*^9, 3.634899226068001*^9}, {
   3.634899652629363*^9, 3.634899662226247*^9}, {3.63489970571838*^9, 
   3.6348997139539223`*^9}, 3.635098972454438*^9, {3.635099433309979*^9, 
   3.635099434773357*^9}, {3.651218942738669*^9, 3.651218981539756*^9}, {
   3.653021730312407*^9, 3.653021812303556*^9}, {3.653303001680475*^9, 
   3.6533030040361567`*^9}}]
}, Open  ]],

Cell[CellGroupData[{

Cell[TextData[Cell[BoxData[
 FormBox[
  SubscriptBox["IM", "2"], TraditionalForm]]]], "Subsubsection",
 CellChangeTimes->{{3.652176436215857*^9, 3.652176442381167*^9}, 
   3.652176496258033*^9, {3.652185728059442*^9, 3.652185728955509*^9}, {
   3.652505356316196*^9, 3.652505423679879*^9}, {3.652505454698125*^9, 
   3.652505461620234*^9}, {3.652515779038342*^9, 3.652515779157692*^9}, {
   3.653193644931267*^9, 3.653193645051381*^9}, {3.653283142471422*^9, 
   3.653283142655748*^9}, 3.653291136497678*^9, {3.6657416228559713`*^9, 
   3.6657416235044937`*^9}}],

Cell[TextData[{
 "We can fit a more complex model that allows for differences in ",
 Cell[BoxData[
  FormBox[
   SubscriptBox["N", "e"], TraditionalForm]]],
 " between populations as well as divergence and gene flow. Given that both \
asymmetry in ",
 Cell[BoxData[
  FormBox[
   SubscriptBox["N", "e"], TraditionalForm]]],
 " and asymmetric gene flow after divergence generate differences in \
heterozygosity between populations, it is important to show that allowing for \
post-divergence gene flow improves the fit relative to a model of asymmetric ",
 Cell[BoxData[
  FormBox[
   SubscriptBox["N", "e"], TraditionalForm]]],
 " without gene flow. We assume 2 ",
 Cell[BoxData[
  FormBox[
   SubscriptBox["N", "e"], TraditionalForm]]],
 " parameters, one for the ancestral population and one of the descendant \
population and a different ",
 Cell[BoxData[
  FormBox[
   SubscriptBox["N", "e"], TraditionalForm]]],
 " for the other descendant. Given the two possible directions of gene flow \
and the two ",
 Cell[BoxData[
  FormBox[
   SubscriptBox["N", "e"], TraditionalForm]]],
 " settings, this gives four possible models. "
}], "Text",
 CellChangeTimes->{{3.63491622340149*^9, 3.634916311134982*^9}, {
   3.634916516268305*^9, 3.634916546818695*^9}, {3.6349166068901253`*^9, 
   3.6349166304259253`*^9}, {3.634916747120569*^9, 3.634916769311508*^9}, {
   3.634916800791665*^9, 3.634916847006856*^9}, {3.65088190179996*^9, 
   3.65088190558396*^9}, {3.650996424399933*^9, 3.6509964301034946`*^9}, {
   3.650996486643243*^9, 3.650996684961697*^9}, {3.650997623569746*^9, 
   3.6509976284732113`*^9}, {3.6509978372348423`*^9, 
   3.6509978864494123`*^9}, {3.6509992582140493`*^9, 3.650999344059843*^9}, {
   3.651907866369281*^9, 3.6519078864624166`*^9}, 3.652178228201923*^9, {
   3.6524421865100603`*^9, 3.652442421259622*^9}, 3.65250650810824*^9, {
   3.65250654615101*^9, 3.652506562781057*^9}, {3.652515811425992*^9, 
   3.6525159490293913`*^9}, 3.652516352045889*^9, {3.664096302824786*^9, 
   3.664096326385234*^9}, {3.665744146361286*^9, 3.6657441768021393`*^9}, 
   3.665745145385726*^9}],

Cell[TextData[{
 "quadModelCompIM only compares the two scenarios where the introgressing \
species/population has a different ",
 Cell[BoxData[
  FormBox[
   SubscriptBox["N", "e"], TraditionalForm]]],
 " than the common ancestral population."
}], "Text",
 CellChangeTimes->{{3.6525159568936033`*^9, 3.652515980822071*^9}, {
   3.653302708635879*^9, 3.6533027089156322`*^9}, 3.6657416543441067`*^9, {
   3.665744959792961*^9, 3.665744960416836*^9}, {3.665745804822603*^9, 
   3.665745911454178*^9}}],

Cell[BoxData[{
 RowBox[{
  RowBox[{"bombCompIM1", "=", " ", 
   RowBox[{"quadModelCompIM", "[", 
    RowBox[{
     RowBox[{"{", 
      RowBox[{
       RowBox[{"18", "/", "100"}], ",", 
       RowBox[{"30", "/", "100"}]}], "}"}], ",", 
     RowBox[{"{", 
      RowBox[{"7", ",", "12"}], "}"}], ",", 
     RowBox[{"{", 
      RowBox[{
       RowBox[{"31", "/", "100"}], ",", 
       RowBox[{"101", "/", "100"}]}], "}"}], ",", 
     RowBox[{"{", 
      RowBox[{
       RowBox[{"1", "/", "100"}], ",", 
       RowBox[{"1", "/", "10"}]}], "}"}], ",", 
     RowBox[{
     "bomb4gam", "\[LeftDoubleBracket]", "1", "\[RightDoubleBracket]"}], ",", 
     "kmax", ",", "4", ",", "60"}], "]"}]}], ";"}], "\n", 
 RowBox[{
  RowBox[{"bombCompIM2", "=", " ", 
   RowBox[{"quadModelCompIM", "[", 
    RowBox[{
     RowBox[{"{", 
      RowBox[{
       RowBox[{"14", "/", "100"}], ",", 
       RowBox[{"27", "/", "100"}]}], "}"}], ",", 
     RowBox[{"{", 
      RowBox[{"14", ",", "23"}], "}"}], ",", 
     RowBox[{"{", 
      RowBox[{
       RowBox[{"31", "/", "100"}], ",", 
       RowBox[{"101", "/", "100"}]}], "}"}], ",", 
     RowBox[{"{", 
      RowBox[{
       RowBox[{"1", "/", "1000"}], ",", 
       RowBox[{"1", "/", "10"}]}], "}"}], ",", 
     RowBox[{
     "bomb4gam", "\[LeftDoubleBracket]", "2", "\[RightDoubleBracket]"}], ",", 
     "kmax", ",", "4", ",", "60"}], "]"}]}], ";"}]}], "Input",
 CellChangeTimes->{{3.6524412351071997`*^9, 3.652441254220314*^9}, {
   3.652441633763785*^9, 3.652441713923099*^9}, {3.652442025500581*^9, 
   3.65244210608608*^9}, {3.652442838773964*^9, 3.652442878358507*^9}, {
   3.652505509995739*^9, 3.6525055138493853`*^9}, {3.6525192552505074`*^9, 
   3.652519256838894*^9}, {3.652519635867484*^9, 3.65251964262908*^9}, {
   3.652525061174016*^9, 3.6525250876958923`*^9}, {3.65252516313299*^9, 
   3.652525164595454*^9}, 3.65252549542024*^9, 3.652526708364977*^9, 
   3.652526979489094*^9, 3.6527901682127237`*^9, 3.652790214732699*^9, {
   3.653283091063483*^9, 3.653283104810977*^9}, 3.653302789689001*^9, 
   3.653302832613021*^9, 3.653303048667197*^9, 3.6544925397031603`*^9, {
   3.6545767324460278`*^9, 3.654576738277835*^9}}],

Cell[BoxData[
 RowBox[{
  RowBox[{"bombCompIM3", "=", " ", 
   RowBox[{"quadModelCompIM", "[", 
    RowBox[{
     RowBox[{"{", 
      RowBox[{
       RowBox[{"1", "/", "5"}], ",", 
       RowBox[{"9", "/", "5"}]}], "}"}], ",", 
     RowBox[{"{", 
      RowBox[{"4", ",", "22"}], "}"}], ",", 
     RowBox[{"{", 
      RowBox[{
       RowBox[{"1", "/", "15"}], ",", "6"}], "}"}], ",", 
     RowBox[{"{", 
      RowBox[{"0", ",", 
       RowBox[{"1", "/", "10"}]}], "}"}], ",", 
     RowBox[{
     "bomb4gam", "\[LeftDoubleBracket]", "3", "\[RightDoubleBracket]"}], ",", 
     "kmax", ",", "4", ",", "60"}], "]"}]}], ";"}]], "Input",
 CellChangeTimes->{{3.6524412351071997`*^9, 3.652441254220314*^9}, {
   3.652441633763785*^9, 3.652441713923099*^9}, {3.652442025500581*^9, 
   3.65244210608608*^9}, {3.652442838773964*^9, 3.652442878358507*^9}, {
   3.652505509995739*^9, 3.6525055138493853`*^9}, {3.6525192552505074`*^9, 
   3.652519256838894*^9}, {3.652519635867484*^9, 3.65251964262908*^9}, {
   3.652525061174016*^9, 3.6525250876958923`*^9}, {3.65252516313299*^9, 
   3.652525164595454*^9}, 3.65252549542024*^9, 3.652526708364977*^9, 
   3.652526979489094*^9, 3.6527901682127237`*^9, 3.652790214732699*^9, {
   3.653283091063483*^9, 3.653283104810977*^9}, 3.653302789689001*^9, 
   3.653302832613021*^9, 3.653303048667197*^9, 3.6544925397031603`*^9, {
   3.6545767324460278`*^9, 3.654576738277835*^9}}],

Cell[BoxData[
 RowBox[{
  RowBox[{"bombCompIM", "=", 
   RowBox[{"{", 
    RowBox[{"bombCompIM1", ",", "bombCompIM2", ",", "bombCompIM3"}], "}"}]}], 
  ";"}]], "Input",
 CellChangeTimes->{{3.6530216691117163`*^9, 3.653021711625128*^9}, {
  3.653021860232088*^9, 3.653021878384968*^9}, {3.653302761228097*^9, 
  3.6533027630442543`*^9}}],

Cell[BoxData[
 RowBox[{
  RowBox[{
  "bombCompIM", ">>", 
   "\"\</home/konrad/Finished_Manuscripts/bombina/M_results/bombCompIM_22_10.\
txt\>\""}], ";"}]], "Input",
 CellChangeTimes->{{3.634898924240302*^9, 3.6348989378494673`*^9}, {
   3.634898996947195*^9, 3.634899014819262*^9}, {3.6348991627963343`*^9, 
   3.6348991629392653`*^9}, {3.634899195867791*^9, 3.634899226068001*^9}, {
   3.634899652629363*^9, 3.634899662226247*^9}, {3.63489970571838*^9, 
   3.6348997139539223`*^9}, 3.635098972454438*^9, {3.635099433309979*^9, 
   3.635099434773357*^9}, {3.651218942738669*^9, 3.651218981539756*^9}, {
   3.653021730312407*^9, 3.653021812303556*^9}, {3.65302188266625*^9, 
   3.653021890179352*^9}, {3.65330275400438*^9, 3.65330275501199*^9}, {
   3.654429822967502*^9, 3.654429828327507*^9}, {3.665741926592451*^9, 
   3.665741928809073*^9}}],

Cell[BoxData[
 RowBox[{
  RowBox[{"bombCompIM", "=", 
   RowBox[{
   "Get", "[", 
    "\"\</home/konrad/Finished_Manuscripts/bombina/M_results/bombCompIM_22_10.\
txt\>\"", "]"}]}], ";"}]], "Input",
 CellChangeTimes->{{3.634898924240302*^9, 3.6348989378494673`*^9}, {
   3.634898996947195*^9, 3.634899014819262*^9}, {3.6348991627963343`*^9, 
   3.6348991629392653`*^9}, {3.634899195867791*^9, 3.634899226068001*^9}, {
   3.634899652629363*^9, 3.634899662226247*^9}, {3.63489970571838*^9, 
   3.6348997139539223`*^9}, 3.635098972454438*^9, {3.635099433309979*^9, 
   3.635099434773357*^9}, {3.651218942738669*^9, 3.651218981539756*^9}, {
   3.653021730312407*^9, 3.653021812303556*^9}, {3.65302188266625*^9, 
   3.653021890179352*^9}, {3.65330275400438*^9, 3.65330275501199*^9}, {
   3.654429822967502*^9, 3.654429828327507*^9}, {3.658736953780786*^9, 
   3.6587369613165493`*^9}, 3.665741933593299*^9}],

Cell["\<\
Checking the maximum lnL for replicate runs shows convergence:\
\>", "Text",
 CellChangeTimes->{{3.6525035495926228`*^9, 3.6525036054115868`*^9}}],

Cell[CellGroupData[{

Cell[BoxData[
 RowBox[{
  RowBox[{"SetPrecision", "[", 
   RowBox[{
    RowBox[{"Table", "[", 
     RowBox[{
      RowBox[{
       RowBox[{
        RowBox[{"#", "\[LeftDoubleBracket]", "1", "\[RightDoubleBracket]"}], 
        "&"}], "/@", 
       RowBox[{
       "bombCompIM1", "\[LeftDoubleBracket]", "i", 
        "\[RightDoubleBracket]"}]}], ",", 
      RowBox[{"{", 
       RowBox[{"i", ",", "1", ",", "2"}], "}"}]}], "]"}], ",", "5"}], "]"}], "//",
   "TableForm"}]], "Input",
 CellChangeTimes->{{3.652503329062458*^9, 3.652503421170373*^9}, {
  3.6525043877611303`*^9, 3.6525043878737288`*^9}, {3.652943112182385*^9, 
  3.652943120399599*^9}}],

Cell[BoxData[
 TagBox[GridBox[{
    {
     RowBox[{"-", "4160.51889001759447578179633580856756655718`5."}], 
     RowBox[{"-", "4160.51957992497020167336563142781291856596`5."}], 
     RowBox[{"-", "4161.08070105946526536731842525982556390711`5."}], 
     RowBox[{"-", "4160.51892624098090008850470760504571498511`5."}]},
    {
     RowBox[{"-", "4186.10136035655415566553497096984156820724`5."}], 
     RowBox[{"-", "4186.20135717882029352905741995619674752939`5."}], 
     RowBox[{"-", "4187.110898894436765538852185119188887184`5."}], 
     RowBox[{"-", "4186.18209078911611078852798170604324555915`5."}]}
   },
   GridBoxAlignment->{
    "Columns" -> {{Left}}, "ColumnsIndexed" -> {}, "Rows" -> {{Baseline}}, 
     "RowsIndexed" -> {}},
   GridBoxSpacings->{"Columns" -> {
       Offset[0.27999999999999997`], {
        Offset[2.0999999999999996`]}, 
       Offset[0.27999999999999997`]}, "ColumnsIndexed" -> {}, "Rows" -> {
       Offset[0.2], {
        Offset[0.4]}, 
       Offset[0.2]}, "RowsIndexed" -> {}}],
  Function[BoxForm`e$, 
   TableForm[BoxForm`e$]]]], "Output",
 CellChangeTimes->{3.6525034216407337`*^9, 3.65250438908003*^9, 
  3.652943133281053*^9, 3.65449103584064*^9}]
}, Closed]],

Cell[CellGroupData[{

Cell[BoxData[
 RowBox[{
  RowBox[{"SetPrecision", "[", 
   RowBox[{
    RowBox[{"Table", "[", 
     RowBox[{
      RowBox[{
       RowBox[{
        RowBox[{"#", "\[LeftDoubleBracket]", "1", "\[RightDoubleBracket]"}], 
        "&"}], "/@", 
       RowBox[{
       "bombCompIM2", "\[LeftDoubleBracket]", "i", 
        "\[RightDoubleBracket]"}]}], ",", 
      RowBox[{"{", 
       RowBox[{"i", ",", "1", ",", "2"}], "}"}]}], "]"}], ",", "5"}], "]"}], "//",
   "TableForm"}]], "Input",
 CellChangeTimes->{{3.652503437265517*^9, 3.6525034380650377`*^9}, {
   3.652504392282247*^9, 3.652504392418236*^9}, {3.6529431150858173`*^9, 
   3.652943121499772*^9}, {3.653021510081606*^9, 3.653021510410781*^9}, 
   3.653302826014145*^9}],

Cell[BoxData[
 TagBox[GridBox[{
    {
     RowBox[{"-", "4128.31989945785156840477598537711575738621`5."}], 
     RowBox[{"-", "4128.54582677655802424506178371361058428869`5."}], 
     RowBox[{"-", "4129.35788637578053095369944212794794917634`5."}], 
     RowBox[{"-", "4128.52467680209121758188280751337065839611`5."}]},
    {
     RowBox[{"-", "4125.30452580384905563445137793959794553125`5."}], 
     RowBox[{"-", "4125.38373254596090113207656966034091031235`5."}], 
     RowBox[{"-", "4125.30381828746485714059074293151422983048`5."}], 
     RowBox[{"-", "4125.30392874111395731328984182984805594646`5."}]}
   },
   GridBoxAlignment->{
    "Columns" -> {{Left}}, "ColumnsIndexed" -> {}, "Rows" -> {{Baseline}}, 
     "RowsIndexed" -> {}},
   GridBoxSpacings->{"Columns" -> {
       Offset[0.27999999999999997`], {
        Offset[2.0999999999999996`]}, 
       Offset[0.27999999999999997`]}, "ColumnsIndexed" -> {}, "Rows" -> {
       Offset[0.2], {
        Offset[0.4]}, 
       Offset[0.2]}, "RowsIndexed" -> {}}],
  Function[BoxForm`e$, 
   TableForm[BoxForm`e$]]]], "Output",
 CellChangeTimes->{3.652503438885305*^9, 3.652504394320797*^9, 
  3.6529431349813004`*^9, 3.653021513253192*^9, 3.653192461102393*^9, 
  3.654491045058241*^9}]
}, Closed]],

Cell[CellGroupData[{

Cell[BoxData[
 RowBox[{
  RowBox[{"SetPrecision", "[", 
   RowBox[{
    RowBox[{"Table", "[", 
     RowBox[{
      RowBox[{
       RowBox[{
        RowBox[{"#", "\[LeftDoubleBracket]", "1", "\[RightDoubleBracket]"}], 
        "&"}], "/@", 
       RowBox[{
       "bombCompIM3", "\[LeftDoubleBracket]", "i", 
        "\[RightDoubleBracket]"}]}], ",", 
      RowBox[{"{", 
       RowBox[{"i", ",", "1", ",", "2"}], "}"}]}], "]"}], ",", "5"}], "]"}], "//",
   "TableForm"}]], "Input",
 CellChangeTimes->{{3.652503455385029*^9, 3.652503455880745*^9}, {
  3.6525044010620813`*^9, 3.6525044012017736`*^9}, {3.652943118073255*^9, 
  3.652943122214772*^9}}],

Cell[BoxData[
 TagBox[GridBox[{
    {
     RowBox[{"-", "3834.51562053398424948105756110674538109052`5."}], 
     RowBox[{"-", "3939.65378914529860372545771593324026912992`5."}], 
     RowBox[{"-", "3834.68604192183493793252483762082269602391`5."}], 
     RowBox[{"-", "3835.58921623812413859691859753197422216292`5."}]},
    {
     RowBox[{"-", "3915.64715490232408464598508700897249497756`5."}], 
     RowBox[{"-", "3835.61677254102822935235778094614563050833`5."}], 
     RowBox[{"-", "3848.88841909130171715505898539677147101746`5."}], 
     RowBox[{"-", "3836.60185873350178298096395605667244410644`5."}]}
   },
   GridBoxAlignment->{
    "Columns" -> {{Left}}, "ColumnsIndexed" -> {}, "Rows" -> {{Baseline}}, 
     "RowsIndexed" -> {}},
   GridBoxSpacings->{"Columns" -> {
       Offset[0.27999999999999997`], {
        Offset[2.0999999999999996`]}, 
       Offset[0.27999999999999997`]}, "ColumnsIndexed" -> {}, "Rows" -> {
       Offset[0.2], {
        Offset[0.4]}, 
       Offset[0.2]}, "RowsIndexed" -> {}}],
  Function[BoxForm`e$, 
   TableForm[BoxForm`e$]]]], "Output",
 CellChangeTimes->{3.652503456583476*^9, 3.652504403245837*^9, 
  3.652943136464511*^9, 3.653021515688426*^9, 3.6531924637370872`*^9, 
  3.6532808744091578`*^9, 3.6532989450358467`*^9, 3.654491049169641*^9}]
}, Closed]],

Cell[TextData[{
 "MLEs agree between replicates and analyses using different ",
 Cell[BoxData[
  FormBox[
   SubscriptBox["k", "max"], TraditionalForm]]],
 ". ",
 "We are selecting the best solution from the 4 replicates:"
}], "Text",
 CellChangeTimes->{{3.652504424293763*^9, 3.652504436835623*^9}, {
   3.6525045645874767`*^9, 3.652504611355439*^9}, 3.65251604486187*^9, 
   3.652943137797761*^9, 3.653021943559507*^9, {3.653192650827241*^9, 
   3.65319265143629*^9}}],

Cell[CellGroupData[{

Cell[BoxData[
 RowBox[{"TableForm", "[", 
  RowBox[{
   RowBox[{"SetPrecision", "[", 
    RowBox[{
     RowBox[{"Table", "[", 
      RowBox[{
       RowBox[{"(", 
        RowBox[{
         RowBox[{"SortBy", "[", 
          RowBox[{
           RowBox[{"bombCompIM", "\[LeftDoubleBracket]", 
            RowBox[{"k", ",", "i"}], "\[RightDoubleBracket]"}], ",", 
           RowBox[{
            RowBox[{
            "#", "\[LeftDoubleBracket]", "1", "\[RightDoubleBracket]"}], 
            "&"}]}], "]"}], "\[LeftDoubleBracket]", 
         RowBox[{"-", "1"}], "\[RightDoubleBracket]"}], ")"}], ",", 
       RowBox[{"{", 
        RowBox[{"k", ",", "1", ",", "3"}], "}"}], ",", 
       RowBox[{"{", 
        RowBox[{"i", ",", "1", ",", "2"}], "}"}]}], "]"}], ",", "4"}], "]"}], 
   ",", " ", 
   RowBox[{"TableDepth", "\[Rule]", "3"}]}], "]"}]], "Input",
 CellChangeTimes->{{3.6525039821124783`*^9, 3.652504069835436*^9}, {
   3.6525041086584663`*^9, 3.65250420151474*^9}, {3.652504243227378*^9, 
   3.6525042493707743`*^9}, {3.652504453066921*^9, 3.652504453291052*^9}, 
   3.6529431666730127`*^9, {3.652943208951015*^9, 3.6529432090262203`*^9}, {
   3.66574197988881*^9, 3.665742018760961*^9}}],

Cell[BoxData[
 TagBox[GridBox[{
    {
     TagBox[GridBox[{
        {
         RowBox[{"-", "4160.51889001759447578179633580856756655718`4."}]},
        {
         RowBox[{"{", 
          RowBox[{
           RowBox[{
           "theta", "\[Rule]", 
            "0.19372679041828083517221198009179408655`4."}], ",", 
           RowBox[{
           "B", "\[Rule]", "0.48219384847792034021697522233959285964`4."}], 
           ",", 
           RowBox[{
           "tt", "\[Rule]", "11.99645643798734404183604062949434776586`4."}], 
           ",", 
           RowBox[{
           "mig", "\[Rule]", 
            "0.03198498271879123579054353527269782923`4."}]}], "}"}]}
       },
       GridBoxAlignment->{
        "Columns" -> {{Left}}, "ColumnsIndexed" -> {}, "Rows" -> {{Baseline}},
          "RowsIndexed" -> {}},
       GridBoxSpacings->{"Columns" -> {
           Offset[0.27999999999999997`], {
            Offset[0.5599999999999999]}, 
           Offset[0.27999999999999997`]}, "ColumnsIndexed" -> {}, "Rows" -> {{
            Offset[0.2]}}, "RowsIndexed" -> {}}],
      Column], 
     TagBox[GridBox[{
        {
         RowBox[{"-", "4186.10136035655415566553497096984156820724`4."}]},
        {
         RowBox[{"{", 
          RowBox[{
           RowBox[{"theta", "\[Rule]", "0.3`4."}], ",", 
           RowBox[{
           "B", "\[Rule]", "1.0099998026814652321395827673735699397`4."}], 
           ",", 
           RowBox[{
           "tt", "\[Rule]", "7.20721882465802212216391328339313347767`4."}], 
           ",", 
           RowBox[{
           "mig", "\[Rule]", 
            "0.03359065945193991575893586664462230485`4."}]}], "}"}]}
       },
       GridBoxAlignment->{
        "Columns" -> {{Left}}, "ColumnsIndexed" -> {}, "Rows" -> {{Baseline}},
          "RowsIndexed" -> {}},
       GridBoxSpacings->{"Columns" -> {
           Offset[0.27999999999999997`], {
            Offset[0.5599999999999999]}, 
           Offset[0.27999999999999997`]}, "ColumnsIndexed" -> {}, "Rows" -> {{
            Offset[0.2]}}, "RowsIndexed" -> {}}],
      Column]},
    {
     TagBox[GridBox[{
        {
         RowBox[{"-", "4128.31989945785156840477598537711575738621`4."}]},
        {
         RowBox[{"{", 
          RowBox[{
           RowBox[{"theta", "\[Rule]", "0.14`4."}], ",", 
           RowBox[{
           "B", "\[Rule]", "0.5567774159363664724325711555665212782`4."}], 
           ",", 
           RowBox[{
           "tt", "\[Rule]", "21.60173412092069433498096777401214421259`4."}], 
           ",", 
           RowBox[{
           "mig", "\[Rule]", "0.0127189807499970443267546651564325522`4."}]}],
           "}"}]}
       },
       GridBoxAlignment->{
        "Columns" -> {{Left}}, "ColumnsIndexed" -> {}, "Rows" -> {{Baseline}},
          "RowsIndexed" -> {}},
       GridBoxSpacings->{"Columns" -> {
           Offset[0.27999999999999997`], {
            Offset[0.5599999999999999]}, 
           Offset[0.27999999999999997`]}, "ColumnsIndexed" -> {}, "Rows" -> {{
            Offset[0.2]}}, "RowsIndexed" -> {}}],
      Column], 
     TagBox[GridBox[{
        {
         RowBox[{"-", "4125.30381828746485714059074293151422983048`4."}]},
        {
         RowBox[{"{", 
          RowBox[{
           RowBox[{
           "theta", "\[Rule]", 
            "0.18122938267503883935080924558885390746`4."}], ",", 
           RowBox[{
           "B", "\[Rule]", "1.00999999188171476500576864370058691146`4."}], 
           ",", 
           RowBox[{
           "tt", "\[Rule]", "16.76953969739798253608230123556557803862`4."}], 
           ",", 
           RowBox[{
           "mig", "\[Rule]", 
            "0.01986897244836322653541822742794540919`4."}]}], "}"}]}
       },
       GridBoxAlignment->{
        "Columns" -> {{Left}}, "ColumnsIndexed" -> {}, "Rows" -> {{Baseline}},
          "RowsIndexed" -> {}},
       GridBoxSpacings->{"Columns" -> {
           Offset[0.27999999999999997`], {
            Offset[0.5599999999999999]}, 
           Offset[0.27999999999999997`]}, "ColumnsIndexed" -> {}, "Rows" -> {{
            Offset[0.2]}}, "RowsIndexed" -> {}}],
      Column]},
    {
     TagBox[GridBox[{
        {
         RowBox[{"-", "3834.51562053398424948105756110674538109052`4."}]},
        {
         RowBox[{"{", 
          RowBox[{
           RowBox[{
           "theta", "\[Rule]", 
            "0.23079111011981357962479141169563302085`4."}], ",", 
           RowBox[{
           "B", "\[Rule]", "0.20131626508431707944040488963797612679`4."}], 
           ",", 
           RowBox[{
           "tt", "\[Rule]", "21.85403231496041389812945306992161239`4."}], 
           ",", 
           RowBox[{
           "mig", "\[Rule]", 
            "0.00248744161287569338369402794715124001`4."}]}], "}"}]}
       },
       GridBoxAlignment->{
        "Columns" -> {{Left}}, "ColumnsIndexed" -> {}, "Rows" -> {{Baseline}},
          "RowsIndexed" -> {}},
       GridBoxSpacings->{"Columns" -> {
           Offset[0.27999999999999997`], {
            Offset[0.5599999999999999]}, 
           Offset[0.27999999999999997`]}, "ColumnsIndexed" -> {}, "Rows" -> {{
            Offset[0.2]}}, "RowsIndexed" -> {}}],
      Column], 
     TagBox[GridBox[{
        {
         RowBox[{"-", "3835.61677254102822935235778094614563050833`4."}]},
        {
         RowBox[{"{", 
          RowBox[{
           RowBox[{
           "theta", "\[Rule]", 
            "1.07200849003949974878764233591643196039`4."}], ",", 
           RowBox[{
           "B", "\[Rule]", "4.63189699344878576029022071862166620443`4."}], 
           ",", 
           RowBox[{
           "tt", "\[Rule]", "4.00030870450374227325158357076909925082`4."}], 
           ",", 
           RowBox[{
           "mig", "\[Rule]", 
            "0.00050040341747073776945296780087654224`4."}]}], "}"}]}
       },
       GridBoxAlignment->{
        "Columns" -> {{Left}}, "ColumnsIndexed" -> {}, "Rows" -> {{Baseline}},
          "RowsIndexed" -> {}},
       GridBoxSpacings->{"Columns" -> {
           Offset[0.27999999999999997`], {
            Offset[0.5599999999999999]}, 
           Offset[0.27999999999999997`]}, "ColumnsIndexed" -> {}, "Rows" -> {{
            Offset[0.2]}}, "RowsIndexed" -> {}}],
      Column]}
   },
   GridBoxAlignment->{
    "Columns" -> {{Left}}, "ColumnsIndexed" -> {}, "Rows" -> {{Baseline}}, 
     "RowsIndexed" -> {}},
   GridBoxSpacings->{"Columns" -> {
       Offset[0.27999999999999997`], {
        Offset[2.0999999999999996`]}, 
       Offset[0.27999999999999997`]}, "ColumnsIndexed" -> {}, "Rows" -> {
       Offset[0.2], {
        Offset[0.4]}, 
       Offset[0.2]}, "RowsIndexed" -> {}}],
  Function[BoxForm`e$, 
   TableForm[BoxForm`e$, TableDepth -> 3]]]], "Output",
 CellChangeTimes->{{3.652504008715742*^9, 3.652504070597705*^9}, {
   3.65250413809308*^9, 3.652504154721251*^9}, {3.652504185829973*^9, 
   3.6525042022154284`*^9}, 3.652504250864417*^9, 3.65250445487434*^9, {
   3.652943194386312*^9, 3.652943215822364*^9}, 3.654491082583849*^9, {
   3.665742000601955*^9, 3.665742019392466*^9}}]
}, Open  ]]
}, Open  ]],

Cell[CellGroupData[{

Cell[TextData[{
 Cell[BoxData[
  FormBox[
   SubscriptBox["IM", "2"], TraditionalForm]]],
 ", \[Alpha]"
}], "Subsubsection",
 CellChangeTimes->{{3.652176436215857*^9, 3.652176442381167*^9}, 
   3.652176496258033*^9, {3.652185728059442*^9, 3.652185728955509*^9}, {
   3.652505356316196*^9, 3.652505423679879*^9}, {3.652505454698125*^9, 
   3.652505461620234*^9}, {3.652515779038342*^9, 3.652515779157692*^9}, {
   3.653193644931267*^9, 3.653193645051381*^9}, {3.653283142471422*^9, 
   3.653283142655748*^9}, 3.653291136497678*^9, {3.6657416228559713`*^9, 
   3.6657416235044937`*^9}, {3.66574603544687*^9, 3.665746036362314*^9}}],

Cell[TextData[{
 "quadModelCompIM\[Alpha] only compares the two scenarios where the \
species/population receiving migrants has a different ",
 Cell[BoxData[
  FormBox[
   SubscriptBox["N", "e"], TraditionalForm]]],
 " than the common ancestral population."
}], "Text",
 CellChangeTimes->{{3.6525159568936033`*^9, 3.652515980822071*^9}, {
   3.653302708635879*^9, 3.6533027089156322`*^9}, 3.6657416543441067`*^9, {
   3.665744959792961*^9, 3.665744960416836*^9}, {3.665745804822603*^9, 
   3.665745911454178*^9}, {3.6657460453588867`*^9, 3.665746059046596*^9}, 
   3.665832437843212*^9}],

Cell[CellGroupData[{

Cell[BoxData[
 RowBox[{"bombCompIM1\[Alpha]", "=", " ", 
  RowBox[{"quadModelCompIM\[Alpha]", "[", 
   RowBox[{
    RowBox[{"{", 
     RowBox[{
      RowBox[{"18", "/", "100"}], ",", 
      RowBox[{"30", "/", "100"}]}], "}"}], ",", 
    RowBox[{"{", 
     RowBox[{"7", ",", "12"}], "}"}], ",", 
    RowBox[{"{", 
     RowBox[{
      RowBox[{"31", "/", "100"}], ",", 
      RowBox[{"101", "/", "100"}]}], "}"}], ",", 
    RowBox[{"{", 
     RowBox[{
      RowBox[{"1", "/", "100"}], ",", 
      RowBox[{"1", "/", "10"}]}], "}"}], ",", 
    RowBox[{
    "bomb4gam", "\[LeftDoubleBracket]", "1", "\[RightDoubleBracket]"}], ",", 
    "kmax", ",", "4", ",", "60"}], "]"}]}]], "Input",
 CellChangeTimes->{{3.6524412351071997`*^9, 3.652441254220314*^9}, {
   3.652441633763785*^9, 3.652441713923099*^9}, {3.652442025500581*^9, 
   3.65244210608608*^9}, {3.652442838773964*^9, 3.652442878358507*^9}, {
   3.652505509995739*^9, 3.6525055138493853`*^9}, {3.6525192552505074`*^9, 
   3.652519256838894*^9}, {3.652519635867484*^9, 3.65251964262908*^9}, {
   3.652525061174016*^9, 3.6525250876958923`*^9}, {3.65252516313299*^9, 
   3.652525164595454*^9}, 3.65252549542024*^9, 3.652526708364977*^9, 
   3.652526979489094*^9, 3.6527901682127237`*^9, 3.652790214732699*^9, {
   3.653283091063483*^9, 3.653283104810977*^9}, 3.653302789689001*^9, 
   3.653302832613021*^9, 3.653303048667197*^9, 3.6544925397031603`*^9, {
   3.6545767324460278`*^9, 3.654576738277835*^9}, {3.6657460681192904`*^9, 
   3.665746104179947*^9}, 3.665832334988061*^9}],

Cell[BoxData["$Aborted"], "Output",
 CellChangeTimes->{3.665832374570459*^9}]
}, Open  ]],

Cell[BoxData[
 RowBox[{
  RowBox[{"bombCompIM2\[Alpha]", "=", " ", 
   RowBox[{"quadModelCompIM\[Alpha]", "[", 
    RowBox[{
     RowBox[{"{", 
      RowBox[{
       RowBox[{"14", "/", "100"}], ",", 
       RowBox[{"27", "/", "100"}]}], "}"}], ",", 
     RowBox[{"{", 
      RowBox[{"14", ",", "23"}], "}"}], ",", 
     RowBox[{"{", 
      RowBox[{
       RowBox[{"31", "/", "100"}], ",", 
       RowBox[{"101", "/", "100"}]}], "}"}], ",", 
     RowBox[{"{", 
      RowBox[{
       RowBox[{"1", "/", "1000"}], ",", 
       RowBox[{"1", "/", "10"}]}], "}"}], ",", 
     RowBox[{
     "bomb4gam", "\[LeftDoubleBracket]", "2", "\[RightDoubleBracket]"}], ",", 
     "kmax", ",", "4", ",", "60"}], "]"}]}], ";"}]], "Input",
 CellChangeTimes->{{3.6524412351071997`*^9, 3.652441254220314*^9}, {
   3.652441633763785*^9, 3.652441713923099*^9}, {3.652442025500581*^9, 
   3.65244210608608*^9}, {3.652442838773964*^9, 3.652442878358507*^9}, {
   3.652505509995739*^9, 3.6525055138493853`*^9}, {3.6525192552505074`*^9, 
   3.652519256838894*^9}, {3.652519635867484*^9, 3.65251964262908*^9}, {
   3.652525061174016*^9, 3.6525250876958923`*^9}, {3.65252516313299*^9, 
   3.652525164595454*^9}, 3.65252549542024*^9, 3.652526708364977*^9, 
   3.652526979489094*^9, 3.6527901682127237`*^9, 3.652790214732699*^9, {
   3.653283091063483*^9, 3.653283104810977*^9}, 3.653302789689001*^9, 
   3.653302832613021*^9, 3.653303048667197*^9, 3.6544925397031603`*^9, {
   3.6545767324460278`*^9, 3.654576738277835*^9}, {3.6657460681192904`*^9, 
   3.665746079367406*^9}, {3.66574612074271*^9, 3.665746120983358*^9}}],

Cell[BoxData[
 RowBox[{
  RowBox[{"bombCompIM3\[Alpha]", "=", " ", 
   RowBox[{"quadModelCompIM\[Alpha]", "[", 
    RowBox[{
     RowBox[{"{", 
      RowBox[{
       RowBox[{"1", "/", "5"}], ",", 
       RowBox[{"9", "/", "5"}]}], "}"}], ",", 
     RowBox[{"{", 
      RowBox[{"4", ",", "22"}], "}"}], ",", 
     RowBox[{"{", 
      RowBox[{
       RowBox[{"1", "/", "15"}], ",", "6"}], "}"}], ",", 
     RowBox[{"{", 
      RowBox[{"0", ",", 
       RowBox[{"1", "/", "10"}]}], "}"}], ",", 
     RowBox[{
     "bomb4gam", "\[LeftDoubleBracket]", "3", "\[RightDoubleBracket]"}], ",", 
     "kmax", ",", "4", ",", "60"}], "]"}]}], ";"}]], "Input",
 CellChangeTimes->{{3.6524412351071997`*^9, 3.652441254220314*^9}, {
   3.652441633763785*^9, 3.652441713923099*^9}, {3.652442025500581*^9, 
   3.65244210608608*^9}, {3.652442838773964*^9, 3.652442878358507*^9}, {
   3.652505509995739*^9, 3.6525055138493853`*^9}, {3.6525192552505074`*^9, 
   3.652519256838894*^9}, {3.652519635867484*^9, 3.65251964262908*^9}, {
   3.652525061174016*^9, 3.6525250876958923`*^9}, {3.65252516313299*^9, 
   3.652525164595454*^9}, 3.65252549542024*^9, 3.652526708364977*^9, 
   3.652526979489094*^9, 3.6527901682127237`*^9, 3.652790214732699*^9, {
   3.653283091063483*^9, 3.653283104810977*^9}, 3.653302789689001*^9, 
   3.653302832613021*^9, 3.653303048667197*^9, 3.6544925397031603`*^9, {
   3.6545767324460278`*^9, 3.654576738277835*^9}, {3.665831232566244*^9, 
   3.6658312372529984`*^9}}],

Cell[BoxData[
 RowBox[{
  RowBox[{"bombCompIM\[Alpha]", "=", 
   RowBox[{"{", 
    RowBox[{
    "bombCompIM1\[Alpha]", ",", "bombCompIM2\[Alpha]", ",", 
     "bombCompIM3\[Alpha]"}], "}"}]}], ";"}]], "Input",
 CellChangeTimes->{{3.6530216691117163`*^9, 3.653021711625128*^9}, {
  3.653021860232088*^9, 3.653021878384968*^9}, {3.653302761228097*^9, 
  3.6533027630442543`*^9}, {3.665831241028091*^9, 3.665831250885067*^9}}],

Cell["\<\
Checking the maximum lnL for replicate runs shows convergence:\
\>", "Text",
 CellChangeTimes->{{3.6525035495926228`*^9, 3.6525036054115868`*^9}}],

Cell[CellGroupData[{

Cell[BoxData[
 RowBox[{
  RowBox[{"SetPrecision", "[", 
   RowBox[{
    RowBox[{"Table", "[", 
     RowBox[{
      RowBox[{
       RowBox[{
        RowBox[{"#", "\[LeftDoubleBracket]", "1", "\[RightDoubleBracket]"}], 
        "&"}], "/@", 
       RowBox[{
       "bombCompIM1\[Alpha]", "\[LeftDoubleBracket]", "i", 
        "\[RightDoubleBracket]"}]}], ",", 
      RowBox[{"{", 
       RowBox[{"i", ",", "1", ",", "2"}], "}"}]}], "]"}], ",", "5"}], "]"}], "//",
   "TableForm"}]], "Input",
 CellChangeTimes->{{3.652503329062458*^9, 3.652503421170373*^9}, {
  3.6525043877611303`*^9, 3.6525043878737288`*^9}, {3.652943112182385*^9, 
  3.652943120399599*^9}, {3.66583125832452*^9, 3.665831258600569*^9}}],

Cell[BoxData[
 TagBox[GridBox[{
    {
     RowBox[{"-", "4160.51889001759447578179633580856756655718`5."}], 
     RowBox[{"-", "4160.51957992497020167336563142781291856596`5."}], 
     RowBox[{"-", "4161.08070105946526536731842525982556390711`5."}], 
     RowBox[{"-", "4160.51892624098090008850470760504571498511`5."}]},
    {
     RowBox[{"-", "4186.10136035655415566553497096984156820724`5."}], 
     RowBox[{"-", "4186.20135717882029352905741995619674752939`5."}], 
     RowBox[{"-", "4187.110898894436765538852185119188887184`5."}], 
     RowBox[{"-", "4186.18209078911611078852798170604324555915`5."}]}
   },
   GridBoxAlignment->{
    "Columns" -> {{Left}}, "ColumnsIndexed" -> {}, "Rows" -> {{Baseline}}, 
     "RowsIndexed" -> {}},
   GridBoxSpacings->{"Columns" -> {
       Offset[0.27999999999999997`], {
        Offset[2.0999999999999996`]}, 
       Offset[0.27999999999999997`]}, "ColumnsIndexed" -> {}, "Rows" -> {
       Offset[0.2], {
        Offset[0.4]}, 
       Offset[0.2]}, "RowsIndexed" -> {}}],
  Function[BoxForm`e$, 
   TableForm[BoxForm`e$]]]], "Output",
 CellChangeTimes->{3.6525034216407337`*^9, 3.65250438908003*^9, 
  3.652943133281053*^9, 3.65449103584064*^9}]
}, Closed]],

Cell[CellGroupData[{

Cell[BoxData[
 RowBox[{
  RowBox[{"SetPrecision", "[", 
   RowBox[{
    RowBox[{"Table", "[", 
     RowBox[{
      RowBox[{
       RowBox[{
        RowBox[{"#", "\[LeftDoubleBracket]", "1", "\[RightDoubleBracket]"}], 
        "&"}], "/@", 
       RowBox[{
       "bombCompIM2\[Alpha]", "\[LeftDoubleBracket]", "i", 
        "\[RightDoubleBracket]"}]}], ",", 
      RowBox[{"{", 
       RowBox[{"i", ",", "1", ",", "2"}], "}"}]}], "]"}], ",", "5"}], "]"}], "//",
   "TableForm"}]], "Input",
 CellChangeTimes->{{3.652503437265517*^9, 3.6525034380650377`*^9}, {
   3.652504392282247*^9, 3.652504392418236*^9}, {3.6529431150858173`*^9, 
   3.652943121499772*^9}, {3.653021510081606*^9, 3.653021510410781*^9}, 
   3.653302826014145*^9, {3.6658312631244907`*^9, 3.665831263492722*^9}}],

Cell[BoxData[
 TagBox[GridBox[{
    {
     RowBox[{"-", "4128.31989945785156840477598537711575738621`5."}], 
     RowBox[{"-", "4128.54582677655802424506178371361058428869`5."}], 
     RowBox[{"-", "4129.35788637578053095369944212794794917634`5."}], 
     RowBox[{"-", "4128.52467680209121758188280751337065839611`5."}]},
    {
     RowBox[{"-", "4125.30452580384905563445137793959794553125`5."}], 
     RowBox[{"-", "4125.38373254596090113207656966034091031235`5."}], 
     RowBox[{"-", "4125.30381828746485714059074293151422983048`5."}], 
     RowBox[{"-", "4125.30392874111395731328984182984805594646`5."}]}
   },
   GridBoxAlignment->{
    "Columns" -> {{Left}}, "ColumnsIndexed" -> {}, "Rows" -> {{Baseline}}, 
     "RowsIndexed" -> {}},
   GridBoxSpacings->{"Columns" -> {
       Offset[0.27999999999999997`], {
        Offset[2.0999999999999996`]}, 
       Offset[0.27999999999999997`]}, "ColumnsIndexed" -> {}, "Rows" -> {
       Offset[0.2], {
        Offset[0.4]}, 
       Offset[0.2]}, "RowsIndexed" -> {}}],
  Function[BoxForm`e$, 
   TableForm[BoxForm`e$]]]], "Output",
 CellChangeTimes->{3.652503438885305*^9, 3.652504394320797*^9, 
  3.6529431349813004`*^9, 3.653021513253192*^9, 3.653192461102393*^9, 
  3.654491045058241*^9}]
}, Closed]],

Cell[CellGroupData[{

Cell[BoxData[
 RowBox[{
  RowBox[{"SetPrecision", "[", 
   RowBox[{
    RowBox[{"Table", "[", 
     RowBox[{
      RowBox[{
       RowBox[{
        RowBox[{"#", "\[LeftDoubleBracket]", "1", "\[RightDoubleBracket]"}], 
        "&"}], "/@", 
       RowBox[{
       "bombCompIM3\[Alpha]", "\[LeftDoubleBracket]", "i", 
        "\[RightDoubleBracket]"}]}], ",", 
      RowBox[{"{", 
       RowBox[{"i", ",", "1", ",", "2"}], "}"}]}], "]"}], ",", "5"}], "]"}], "//",
   "TableForm"}]], "Input",
 CellChangeTimes->{{3.652503455385029*^9, 3.652503455880745*^9}, {
  3.6525044010620813`*^9, 3.6525044012017736`*^9}, {3.652943118073255*^9, 
  3.652943122214772*^9}, {3.665831267484735*^9, 3.665831267911364*^9}}],

Cell[BoxData[
 TagBox[GridBox[{
    {
     RowBox[{"-", "3834.51562053398424948105756110674538109052`5."}], 
     RowBox[{"-", "3939.65378914529860372545771593324026912992`5."}], 
     RowBox[{"-", "3834.68604192183493793252483762082269602391`5."}], 
     RowBox[{"-", "3835.58921623812413859691859753197422216292`5."}]},
    {
     RowBox[{"-", "3915.64715490232408464598508700897249497756`5."}], 
     RowBox[{"-", "3835.61677254102822935235778094614563050833`5."}], 
     RowBox[{"-", "3848.88841909130171715505898539677147101746`5."}], 
     RowBox[{"-", "3836.60185873350178298096395605667244410644`5."}]}
   },
   GridBoxAlignment->{
    "Columns" -> {{Left}}, "ColumnsIndexed" -> {}, "Rows" -> {{Baseline}}, 
     "RowsIndexed" -> {}},
   GridBoxSpacings->{"Columns" -> {
       Offset[0.27999999999999997`], {
        Offset[2.0999999999999996`]}, 
       Offset[0.27999999999999997`]}, "ColumnsIndexed" -> {}, "Rows" -> {
       Offset[0.2], {
        Offset[0.4]}, 
       Offset[0.2]}, "RowsIndexed" -> {}}],
  Function[BoxForm`e$, 
   TableForm[BoxForm`e$]]]], "Output",
 CellChangeTimes->{3.652503456583476*^9, 3.652504403245837*^9, 
  3.652943136464511*^9, 3.653021515688426*^9, 3.6531924637370872`*^9, 
  3.6532808744091578`*^9, 3.6532989450358467`*^9, 3.654491049169641*^9}]
}, Closed]],

Cell[TextData[{
 "MLEs agree between replicates and analyses using different ",
 Cell[BoxData[
  FormBox[
   SubscriptBox["k", "max"], TraditionalForm]]],
 ". ",
 "We are selecting the best solution from the 4 replicates:"
}], "Text",
 CellChangeTimes->{{3.652504424293763*^9, 3.652504436835623*^9}, {
   3.6525045645874767`*^9, 3.652504611355439*^9}, 3.65251604486187*^9, 
   3.652943137797761*^9, 3.653021943559507*^9, {3.653192650827241*^9, 
   3.65319265143629*^9}}],

Cell[CellGroupData[{

Cell[BoxData[
 RowBox[{"TableForm", "[", 
  RowBox[{
   RowBox[{"SetPrecision", "[", 
    RowBox[{
     RowBox[{"Table", "[", 
      RowBox[{
       RowBox[{"(", 
        RowBox[{
         RowBox[{"SortBy", "[", 
          RowBox[{
           RowBox[{"bombCompIM\[Alpha]", "\[LeftDoubleBracket]", 
            RowBox[{"k", ",", "i"}], "\[RightDoubleBracket]"}], ",", 
           RowBox[{
            RowBox[{
            "#", "\[LeftDoubleBracket]", "1", "\[RightDoubleBracket]"}], 
            "&"}]}], "]"}], "\[LeftDoubleBracket]", 
         RowBox[{"-", "1"}], "\[RightDoubleBracket]"}], ")"}], ",", 
       RowBox[{"{", 
        RowBox[{"k", ",", "1", ",", "3"}], "}"}], ",", 
       RowBox[{"{", 
        RowBox[{"i", ",", "1", ",", "2"}], "}"}]}], "]"}], ",", "4"}], "]"}], 
   ",", " ", 
   RowBox[{"TableDepth", "\[Rule]", "3"}]}], "]"}]], "Input",
 CellChangeTimes->{{3.6525039821124783`*^9, 3.652504069835436*^9}, {
   3.6525041086584663`*^9, 3.65250420151474*^9}, {3.652504243227378*^9, 
   3.6525042493707743`*^9}, {3.652504453066921*^9, 3.652504453291052*^9}, 
   3.6529431666730127`*^9, {3.652943208951015*^9, 3.6529432090262203`*^9}, {
   3.66574197988881*^9, 3.665742018760961*^9}, {3.6658312717483597`*^9, 
   3.665831272141905*^9}}],

Cell[BoxData[
 TagBox[GridBox[{
    {
     TagBox[GridBox[{
        {
         RowBox[{"-", "4160.51889001759447578179633580856756655718`4."}]},
        {
         RowBox[{"{", 
          RowBox[{
           RowBox[{
           "theta", "\[Rule]", 
            "0.19372679041828083517221198009179408655`4."}], ",", 
           RowBox[{
           "B", "\[Rule]", "0.48219384847792034021697522233959285964`4."}], 
           ",", 
           RowBox[{
           "tt", "\[Rule]", "11.99645643798734404183604062949434776586`4."}], 
           ",", 
           RowBox[{
           "mig", "\[Rule]", 
            "0.03198498271879123579054353527269782923`4."}]}], "}"}]}
       },
       GridBoxAlignment->{
        "Columns" -> {{Left}}, "ColumnsIndexed" -> {}, "Rows" -> {{Baseline}},
          "RowsIndexed" -> {}},
       GridBoxSpacings->{"Columns" -> {
           Offset[0.27999999999999997`], {
            Offset[0.5599999999999999]}, 
           Offset[0.27999999999999997`]}, "ColumnsIndexed" -> {}, "Rows" -> {{
            Offset[0.2]}}, "RowsIndexed" -> {}}],
      Column], 
     TagBox[GridBox[{
        {
         RowBox[{"-", "4186.10136035655415566553497096984156820724`4."}]},
        {
         RowBox[{"{", 
          RowBox[{
           RowBox[{"theta", "\[Rule]", "0.3`4."}], ",", 
           RowBox[{
           "B", "\[Rule]", "1.0099998026814652321395827673735699397`4."}], 
           ",", 
           RowBox[{
           "tt", "\[Rule]", "7.20721882465802212216391328339313347767`4."}], 
           ",", 
           RowBox[{
           "mig", "\[Rule]", 
            "0.03359065945193991575893586664462230485`4."}]}], "}"}]}
       },
       GridBoxAlignment->{
        "Columns" -> {{Left}}, "ColumnsIndexed" -> {}, "Rows" -> {{Baseline}},
          "RowsIndexed" -> {}},
       GridBoxSpacings->{"Columns" -> {
           Offset[0.27999999999999997`], {
            Offset[0.5599999999999999]}, 
           Offset[0.27999999999999997`]}, "ColumnsIndexed" -> {}, "Rows" -> {{
            Offset[0.2]}}, "RowsIndexed" -> {}}],
      Column]},
    {
     TagBox[GridBox[{
        {
         RowBox[{"-", "4128.31989945785156840477598537711575738621`4."}]},
        {
         RowBox[{"{", 
          RowBox[{
           RowBox[{"theta", "\[Rule]", "0.14`4."}], ",", 
           RowBox[{
           "B", "\[Rule]", "0.5567774159363664724325711555665212782`4."}], 
           ",", 
           RowBox[{
           "tt", "\[Rule]", "21.60173412092069433498096777401214421259`4."}], 
           ",", 
           RowBox[{
           "mig", "\[Rule]", "0.0127189807499970443267546651564325522`4."}]}],
           "}"}]}
       },
       GridBoxAlignment->{
        "Columns" -> {{Left}}, "ColumnsIndexed" -> {}, "Rows" -> {{Baseline}},
          "RowsIndexed" -> {}},
       GridBoxSpacings->{"Columns" -> {
           Offset[0.27999999999999997`], {
            Offset[0.5599999999999999]}, 
           Offset[0.27999999999999997`]}, "ColumnsIndexed" -> {}, "Rows" -> {{
            Offset[0.2]}}, "RowsIndexed" -> {}}],
      Column], 
     TagBox[GridBox[{
        {
         RowBox[{"-", "4125.30381828746485714059074293151422983048`4."}]},
        {
         RowBox[{"{", 
          RowBox[{
           RowBox[{
           "theta", "\[Rule]", 
            "0.18122938267503883935080924558885390746`4."}], ",", 
           RowBox[{
           "B", "\[Rule]", "1.00999999188171476500576864370058691146`4."}], 
           ",", 
           RowBox[{
           "tt", "\[Rule]", "16.76953969739798253608230123556557803862`4."}], 
           ",", 
           RowBox[{
           "mig", "\[Rule]", 
            "0.01986897244836322653541822742794540919`4."}]}], "}"}]}
       },
       GridBoxAlignment->{
        "Columns" -> {{Left}}, "ColumnsIndexed" -> {}, "Rows" -> {{Baseline}},
          "RowsIndexed" -> {}},
       GridBoxSpacings->{"Columns" -> {
           Offset[0.27999999999999997`], {
            Offset[0.5599999999999999]}, 
           Offset[0.27999999999999997`]}, "ColumnsIndexed" -> {}, "Rows" -> {{
            Offset[0.2]}}, "RowsIndexed" -> {}}],
      Column]},
    {
     TagBox[GridBox[{
        {
         RowBox[{"-", "3834.51562053398424948105756110674538109052`4."}]},
        {
         RowBox[{"{", 
          RowBox[{
           RowBox[{
           "theta", "\[Rule]", 
            "0.23079111011981357962479141169563302085`4."}], ",", 
           RowBox[{
           "B", "\[Rule]", "0.20131626508431707944040488963797612679`4."}], 
           ",", 
           RowBox[{
           "tt", "\[Rule]", "21.85403231496041389812945306992161239`4."}], 
           ",", 
           RowBox[{
           "mig", "\[Rule]", 
            "0.00248744161287569338369402794715124001`4."}]}], "}"}]}
       },
       GridBoxAlignment->{
        "Columns" -> {{Left}}, "ColumnsIndexed" -> {}, "Rows" -> {{Baseline}},
          "RowsIndexed" -> {}},
       GridBoxSpacings->{"Columns" -> {
           Offset[0.27999999999999997`], {
            Offset[0.5599999999999999]}, 
           Offset[0.27999999999999997`]}, "ColumnsIndexed" -> {}, "Rows" -> {{
            Offset[0.2]}}, "RowsIndexed" -> {}}],
      Column], 
     TagBox[GridBox[{
        {
         RowBox[{"-", "3835.61677254102822935235778094614563050833`4."}]},
        {
         RowBox[{"{", 
          RowBox[{
           RowBox[{
           "theta", "\[Rule]", 
            "1.07200849003949974878764233591643196039`4."}], ",", 
           RowBox[{
           "B", "\[Rule]", "4.63189699344878576029022071862166620443`4."}], 
           ",", 
           RowBox[{
           "tt", "\[Rule]", "4.00030870450374227325158357076909925082`4."}], 
           ",", 
           RowBox[{
           "mig", "\[Rule]", 
            "0.00050040341747073776945296780087654224`4."}]}], "}"}]}
       },
       GridBoxAlignment->{
        "Columns" -> {{Left}}, "ColumnsIndexed" -> {}, "Rows" -> {{Baseline}},
          "RowsIndexed" -> {}},
       GridBoxSpacings->{"Columns" -> {
           Offset[0.27999999999999997`], {
            Offset[0.5599999999999999]}, 
           Offset[0.27999999999999997`]}, "ColumnsIndexed" -> {}, "Rows" -> {{
            Offset[0.2]}}, "RowsIndexed" -> {}}],
      Column]}
   },
   GridBoxAlignment->{
    "Columns" -> {{Left}}, "ColumnsIndexed" -> {}, "Rows" -> {{Baseline}}, 
     "RowsIndexed" -> {}},
   GridBoxSpacings->{"Columns" -> {
       Offset[0.27999999999999997`], {
        Offset[2.0999999999999996`]}, 
       Offset[0.27999999999999997`]}, "ColumnsIndexed" -> {}, "Rows" -> {
       Offset[0.2], {
        Offset[0.4]}, 
       Offset[0.2]}, "RowsIndexed" -> {}}],
  Function[BoxForm`e$, 
   TableForm[BoxForm`e$, TableDepth -> 3]]]], "Output",
 CellChangeTimes->{{3.652504008715742*^9, 3.652504070597705*^9}, {
   3.65250413809308*^9, 3.652504154721251*^9}, {3.652504185829973*^9, 
   3.6525042022154284`*^9}, 3.652504250864417*^9, 3.65250445487434*^9, {
   3.652943194386312*^9, 3.652943215822364*^9}, 3.654491082583849*^9, {
   3.665742000601955*^9, 3.665742019392466*^9}}]
}, Open  ]]
}, Open  ]],

Cell[CellGroupData[{

Cell["Double-check bvv-bor", "Subsubsection",
 CellChangeTimes->{{3.665745772446816*^9, 3.665745793630294*^9}}],

Cell[TextData[{
 "To double-check the results for the",
 StyleBox[" Bvvs/Bor ",
  FontSlant->"Italic"],
 "comparison and the ",
 Cell[BoxData[
  FormBox[
   SubscriptBox["IM", "2"], TraditionalForm]]],
 " and ",
 Cell[BoxData[
  FormBox[
   RowBox[{
    SubscriptBox["Div", "2"], " "}], TraditionalForm]]],
 "models, we re-run these models \[OpenCurlyDoubleQuote]by hand\
\[CloseCurlyDoubleQuote] with different bounds: "
}], "Text",
 CellChangeTimes->{{3.652504424293763*^9, 3.652504436835623*^9}, {
   3.6525045645874767`*^9, 3.652504611355439*^9}, 3.65251604486187*^9, 
   3.652943137797761*^9, 3.653021943559507*^9, {3.653192650827241*^9, 
   3.65319265143629*^9}, {3.665742146648102*^9, 3.6657421568316813`*^9}, {
   3.665742191744261*^9, 3.665742301417982*^9}, {3.665742509664411*^9, 
   3.66574252048004*^9}}],

Cell[BoxData[{
 RowBox[{
  RowBox[{"countA", "=", 
   RowBox[{"configCounts", "[", 
    RowBox[{
     RowBox[{
     "bomb4gam", "\[LeftDoubleBracket]", "3", "\[RightDoubleBracket]"}], ",", 
     "kmax"}], "]"}]}], ";"}], "\n", 
 RowBox[{
  RowBox[{"countB", "=", 
   RowBox[{"configCounts", "[", 
    RowBox[{
     RowBox[{
      RowBox[{
       RowBox[{"{", 
        RowBox[{
         RowBox[{"#", "\[LeftDoubleBracket]", "2", "\[RightDoubleBracket]"}], 
         ",", 
         RowBox[{"#", "\[LeftDoubleBracket]", "1", "\[RightDoubleBracket]"}], 
         ",", 
         RowBox[{"#", "\[LeftDoubleBracket]", "3", "\[RightDoubleBracket]"}], 
         ",", 
         RowBox[{
         "#", "\[LeftDoubleBracket]", "4", "\[RightDoubleBracket]"}]}], "}"}],
        "&"}], "/@", 
      RowBox[{
      "bomb4gam", "\[LeftDoubleBracket]", "3", "\[RightDoubleBracket]"}]}], 
     ",", "kmax"}], "]"}]}], ";"}]}], "Input",
 CellChangeTimes->{{3.654672419610869*^9, 3.6546724495133667`*^9}, {
   3.654672488247534*^9, 3.654672490801775*^9}, {3.654672836522496*^9, 
   3.65467283983358*^9}, 3.65467355639622*^9}],

Cell[BoxData[{
 RowBox[{
  RowBox[{
   RowBox[{"im2\[Beta]3", "=", 
    RowBox[{"ParallelTable", "[", 
     RowBox[{
      RowBox[{"NMaximize", "[", 
       RowBox[{
        RowBox[{"{", 
         RowBox[{
          RowBox[{"totallnL", "[", 
           RowBox[{
           "twoEnRXTsimp\[Lambda]ySort", ",", "\[Omega]", ",", "theta", ",", 
            RowBox[{"{", 
             RowBox[{
              RowBox[{"M", "\[Rule]", "mig"}], ",", 
              RowBox[{"T", "->", "tt"}], ",", 
              RowBox[{
               RowBox[{"\[Lambda]", "[", 
                RowBox[{"{", "y", "}"}], "]"}], "\[Rule]", "B"}]}], "}"}], 
            ",", "kmax", ",", "countA"}], "]"}], ",", " ", 
          RowBox[{
           RowBox[{
            RowBox[{"1", "/", "3"}], ">", "theta", ">", 
            RowBox[{"1", "/", "6"}]}], "&&", 
           RowBox[{
            RowBox[{"1", "/", "2"}], ">", "B", ">", 
            RowBox[{"1", "/", "10"}]}], "&&", 
           RowBox[{"24", ">", "tt", ">", "20"}], "&&", 
           RowBox[{
            RowBox[{"1", "/", "400"}], ">", "mig", ">", 
            RowBox[{"1", "/", "10000"}]}]}]}], "}"}], ",", 
        RowBox[{"{", 
         RowBox[{"theta", ",", "B", ",", "tt", ",", "mig"}], "}"}], ",", 
        RowBox[{"Method", "\[Rule]", 
         RowBox[{"{", 
          RowBox[{"\"\<NelderMead\>\"", ",", 
           RowBox[{"\"\<ShrinkRatio\>\"", "\[Rule]", "0.5"}], ",", 
           RowBox[{"\"\<ContractRatio\>\"", "\[Rule]", "0.5"}], ",", 
           RowBox[{"\"\<ReflectRatio\>\"", "\[Rule]", "1"}], ",", " ", 
           RowBox[{"\"\<PostProcess\>\"", "\[Rule]", "False"}], ",", 
           RowBox[{"\"\<RandomSeed\>\"", "\[Rule]", "k"}]}], "}"}]}], ",", 
        RowBox[{"AccuracyGoal", "\[Rule]", "30"}], ",", 
        RowBox[{"PrecisionGoal", "\[Rule]", "30"}], ",", 
        RowBox[{"WorkingPrecision", "\[Rule]", "60"}]}], "]"}], ",", 
      RowBox[{"{", 
       RowBox[{"k", ",", "1", ",", "4"}], "}"}]}], "]"}]}], ";"}], 
  "\[IndentingNewLine]"}], "\[IndentingNewLine]", 
 RowBox[{
  RowBox[{"im2\[Beta]rev3", "=", 
   RowBox[{"ParallelTable", "[", 
    RowBox[{
     RowBox[{"NMaximize", "[", 
      RowBox[{
       RowBox[{"{", 
        RowBox[{
         RowBox[{"totallnL", "[", 
          RowBox[{
          "twoEnRXTsimp\[Lambda]ySort", ",", "\[Omega]", ",", "theta", ",", 
           RowBox[{"{", 
            RowBox[{
             RowBox[{"M", "\[Rule]", "mig"}], ",", 
             RowBox[{"T", "->", "tt"}], ",", 
             RowBox[{
              RowBox[{"\[Lambda]", "[", 
               RowBox[{"{", "y", "}"}], "]"}], "\[Rule]", "B"}]}], "}"}], ",",
            "kmax", ",", "countB"}], "]"}], ",", " ", 
         RowBox[{
          RowBox[{
           RowBox[{"3", "/", "2"}], ">", "theta", ">", 
           RowBox[{"4", "/", "5"}]}], "&&", 
          RowBox[{"6", ">", "B", ">", "4"}], "&&", 
          RowBox[{"6", ">", "tt", ">", "3"}], "&&", 
          RowBox[{
           RowBox[{"1", "/", "400"}], ">", "mig", ">", 
           RowBox[{"1", "/", "10000"}]}]}]}], "}"}], ",", 
       RowBox[{"{", 
        RowBox[{"theta", ",", "B", ",", "tt", ",", "mig"}], "}"}], ",", 
       RowBox[{"Method", "\[Rule]", 
        RowBox[{"{", 
         RowBox[{"\"\<NelderMead\>\"", ",", 
          RowBox[{"\"\<ShrinkRatio\>\"", "\[Rule]", "0.5"}], ",", 
          RowBox[{"\"\<ContractRatio\>\"", "\[Rule]", "0.5"}], ",", 
          RowBox[{"\"\<ReflectRatio\>\"", "\[Rule]", "1"}], ",", " ", 
          RowBox[{"\"\<PostProcess\>\"", "\[Rule]", "False"}], ",", 
          RowBox[{"\"\<RandomSeed\>\"", "\[Rule]", "k"}]}], "}"}]}], ",", 
       RowBox[{"AccuracyGoal", "\[Rule]", "30"}], ",", 
       RowBox[{"PrecisionGoal", "\[Rule]", "30"}], ",", 
       RowBox[{"WorkingPrecision", "\[Rule]", "60"}]}], "]"}], ",", 
     RowBox[{"{", 
      RowBox[{"k", ",", "1", ",", "4"}], "}"}]}], "]"}]}], ";"}]}], "Input",
 CellChangeTimes->{{3.6546734843399963`*^9, 3.6546734844754763`*^9}, {
   3.654673612083902*^9, 3.654673834275588*^9}, {3.654673884886944*^9, 
   3.654673886813697*^9}, {3.654673994089938*^9, 3.6546739979359503`*^9}, 
   3.654854979292314*^9}],

Cell[BoxData[{
 RowBox[{
  RowBox[{
   RowBox[{"div\[Beta]3", "=", 
    RowBox[{"ParallelTable", "[", 
     RowBox[{
      RowBox[{"NMaximize", "[", 
       RowBox[{
        RowBox[{"{", 
         RowBox[{
          RowBox[{"totallnL", "[", 
           RowBox[{
           "twoEnRXTsimp\[Lambda]ySortM0", ",", "\[Omega]", ",", "theta", ",", 
            RowBox[{"{", 
             RowBox[{
              RowBox[{"T", "->", "tt"}], ",", 
              RowBox[{
               RowBox[{"\[Lambda]", "[", 
                RowBox[{"{", "y", "}"}], "]"}], "\[Rule]", "B"}]}], "}"}], 
            ",", "kmax", ",", "countA"}], "]"}], ",", " ", 
          RowBox[{
           RowBox[{
            RowBox[{"1", "/", "3"}], ">", "theta", ">", 
            RowBox[{"1", "/", "6"}]}], "&&", 
           RowBox[{
            RowBox[{"1", "/", "2"}], ">", "B", ">", 
            RowBox[{"1", "/", "10"}]}], "&&", 
           RowBox[{"24", ">", "tt", ">", "20"}]}]}], "}"}], ",", 
        RowBox[{"{", 
         RowBox[{"theta", ",", "B", ",", "tt"}], "}"}], ",", 
        RowBox[{"Method", "\[Rule]", 
         RowBox[{"{", 
          RowBox[{"\"\<NelderMead\>\"", ",", 
           RowBox[{"\"\<ShrinkRatio\>\"", "\[Rule]", "0.5"}], ",", 
           RowBox[{"\"\<ContractRatio\>\"", "\[Rule]", "0.5"}], ",", 
           RowBox[{"\"\<ReflectRatio\>\"", "\[Rule]", "1"}], ",", " ", 
           RowBox[{"\"\<PostProcess\>\"", "\[Rule]", "False"}], ",", 
           RowBox[{"\"\<RandomSeed\>\"", "\[Rule]", "k"}]}], "}"}]}], ",", 
        RowBox[{"AccuracyGoal", "\[Rule]", "30"}], ",", 
        RowBox[{"PrecisionGoal", "\[Rule]", "30"}], ",", 
        RowBox[{"WorkingPrecision", "\[Rule]", "60"}]}], "]"}], ",", 
      RowBox[{"{", 
       RowBox[{"k", ",", "1", ",", "4"}], "}"}]}], "]"}]}], ";"}], 
  "\[IndentingNewLine]"}], "\[IndentingNewLine]", 
 RowBox[{
  RowBox[{"div\[Beta]rev3", "=", 
   RowBox[{"ParallelTable", "[", 
    RowBox[{
     RowBox[{"NMaximize", "[", 
      RowBox[{
       RowBox[{"{", 
        RowBox[{
         RowBox[{"totallnL", "[", 
          RowBox[{
          "twoEnRXTsimp\[Lambda]ySortM0", ",", "\[Omega]", ",", "theta", ",", 
           RowBox[{"{", 
            RowBox[{
             RowBox[{"T", "->", "tt"}], ",", 
             RowBox[{
              RowBox[{"\[Lambda]", "[", 
               RowBox[{"{", "y", "}"}], "]"}], "\[Rule]", "B"}]}], "}"}], ",",
            "kmax", ",", "countB"}], "]"}], ",", " ", 
         RowBox[{
          RowBox[{
           RowBox[{"3", "/", "2"}], ">", "theta", ">", 
           RowBox[{"4", "/", "5"}]}], "&&", 
          RowBox[{"6", ">", "B", ">", "4"}], "&&", 
          RowBox[{"6", ">", "tt", ">", "3"}]}]}], "}"}], ",", 
       RowBox[{"{", 
        RowBox[{"theta", ",", "B", ",", "tt"}], "}"}], ",", 
       RowBox[{"Method", "\[Rule]", 
        RowBox[{"{", 
         RowBox[{"\"\<NelderMead\>\"", ",", 
          RowBox[{"\"\<ShrinkRatio\>\"", "\[Rule]", "0.5"}], ",", 
          RowBox[{"\"\<ContractRatio\>\"", "\[Rule]", "0.5"}], ",", 
          RowBox[{"\"\<ReflectRatio\>\"", "\[Rule]", "1"}], ",", " ", 
          RowBox[{"\"\<PostProcess\>\"", "\[Rule]", "False"}], ",", 
          RowBox[{"\"\<RandomSeed\>\"", "\[Rule]", "k"}]}], "}"}]}], ",", 
       RowBox[{"AccuracyGoal", "\[Rule]", "30"}], ",", 
       RowBox[{"PrecisionGoal", "\[Rule]", "30"}], ",", 
       RowBox[{"WorkingPrecision", "\[Rule]", "60"}]}], "]"}], ",", 
     RowBox[{"{", 
      RowBox[{"k", ",", "1", ",", "4"}], "}"}]}], "]"}]}], 
  ";"}], "\[IndentingNewLine]"}], "Input",
 CellChangeTimes->{{3.6546734843399963`*^9, 3.6546734844754763`*^9}, {
  3.654673612083902*^9, 3.654673834275588*^9}, {3.654673884886944*^9, 
  3.654673886813697*^9}, {3.654673994089938*^9, 3.6546739979359503`*^9}, {
  3.654674044563446*^9, 3.654674102154717*^9}}],

Cell[BoxData[
 RowBox[{
  RowBox[{"bombCompIM3", "=", 
   RowBox[{"{", 
    RowBox[{"im2\[Beta]3", ",", "im2\[Beta]rev3"}], "}"}]}], ";", 
  RowBox[{"bombCompDiv3", "=", 
   RowBox[{"{", 
    RowBox[{"div\[Beta]3", ",", "div\[Beta]rev3"}], "}"}]}], ";"}]], "Input",
 CellChangeTimes->{{3.654840541055168*^9, 3.654840582351121*^9}}],

Cell[CellGroupData[{

Cell[BoxData[
 RowBox[{"SetPrecision", "[", 
  RowBox[{
   RowBox[{"Table", "[", 
    RowBox[{
     RowBox[{"(", 
      RowBox[{
       RowBox[{"SortBy", "[", 
        RowBox[{
         RowBox[{
         "bombCompIM3", "\[LeftDoubleBracket]", "i", 
          "\[RightDoubleBracket]"}], ",", 
         RowBox[{
          RowBox[{"#", "\[LeftDoubleBracket]", "1", "\[RightDoubleBracket]"}],
           "&"}]}], "]"}], "\[LeftDoubleBracket]", 
       RowBox[{"-", "1"}], "\[RightDoubleBracket]"}], ")"}], ",", 
     RowBox[{"{", 
      RowBox[{"i", ",", "1", ",", "2"}], "}"}]}], "]"}], ",", "7"}], 
  "]"}]], "Input"],

Cell[BoxData[
 RowBox[{"{", 
  RowBox[{
   RowBox[{"{", 
    RowBox[{
     RowBox[{"-", "3834.41506293985143234229018936644381317681`7."}], ",", 
     RowBox[{"{", 
      RowBox[{
       RowBox[{
       "theta", "\[Rule]", "0.22480959283710497283109196275219356028`7."}], 
       ",", 
       RowBox[{
       "B", "\[Rule]", "0.19748817851594253999707319776792630861`7."}], ",", 
       RowBox[{
       "tt", "\[Rule]", "22.37911348339388415637768405633236687297`7."}], ",", 
       RowBox[{
       "mig", "\[Rule]", "0.00237687551744499998597939312321047108`7."}]}], 
      "}"}]}], "}"}], ",", 
   RowBox[{"{", 
    RowBox[{
     RowBox[{"-", "3834.59632493783723389836035585567720712766`7."}], ",", 
     RowBox[{"{", 
      RowBox[{
       RowBox[{
       "theta", "\[Rule]", "1.12817457945059573891599259917175175342`7."}], 
       ",", 
       RowBox[{"B", "\[Rule]", "4.8870650476427065798137466062762637535`7."}],
        ",", 
       RowBox[{
       "tt", "\[Rule]", "3.74833622818674430536507919756988718329`7."}], ",", 
       RowBox[{
       "mig", "\[Rule]", "0.00010004863353300197476389502981643573`7."}]}], 
      "}"}]}], "}"}]}], "}"}]], "Output",
 CellChangeTimes->{3.654840587567189*^9}]
}, Open  ]],

Cell[CellGroupData[{

Cell[BoxData[
 RowBox[{"SetPrecision", "[", 
  RowBox[{
   RowBox[{"Table", "[", 
    RowBox[{
     RowBox[{"(", 
      RowBox[{
       RowBox[{"SortBy", "[", 
        RowBox[{
         RowBox[{
         "bombCompDiv3", "\[LeftDoubleBracket]", "i", 
          "\[RightDoubleBracket]"}], ",", 
         RowBox[{
          RowBox[{"#", "\[LeftDoubleBracket]", "1", "\[RightDoubleBracket]"}],
           "&"}]}], "]"}], "\[LeftDoubleBracket]", 
       RowBox[{"-", "1"}], "\[RightDoubleBracket]"}], ")"}], ",", 
     RowBox[{"{", 
      RowBox[{"i", ",", "1", ",", "2"}], "}"}]}], "]"}], ",", "7"}], 
  "]"}]], "Input",
 CellChangeTimes->{{3.65484061890407*^9, 3.6548406284557858`*^9}}],

Cell[BoxData[
 RowBox[{"{", 
  RowBox[{
   RowBox[{"{", 
    RowBox[{
     RowBox[{"-", "3835.42913660418741615025611962707595224954`7."}], ",", 
     RowBox[{"{", 
      RowBox[{
       RowBox[{
       "theta", "\[Rule]", "0.23137994545282145808543572601935019393`7."}], 
       ",", 
       RowBox[{
       "B", "\[Rule]", "0.20389200618654333967470733148872005471`7."}], ",", 
       RowBox[{
       "tt", "\[Rule]", "21.45170073010390799403259186049741068736`7."}]}], 
      "}"}]}], "}"}], ",", 
   RowBox[{"{", 
    RowBox[{
     RowBox[{"-", "3834.54719452604980820831418807771838516535`7."}], ",", 
     RowBox[{"{", 
      RowBox[{
       RowBox[{
       "theta", "\[Rule]", "1.12820763412076408238175910949020624291`7."}], 
       ",", 
       RowBox[{
       "B", "\[Rule]", "4.88873074151513872457858687441343876361`7."}], ",", 
       RowBox[{
       "tt", "\[Rule]", "3.7473956249760215597244559791866943703`7."}]}], 
      "}"}]}], "}"}]}], "}"}]], "Output",
 CellChangeTimes->{3.654840587567189*^9, 3.654840620268108*^9}]
}, Open  ]]
}, Open  ]],

Cell[CellGroupData[{

Cell["Comparing models", "Subsubsection",
 CellChangeTimes->{{3.652176436215857*^9, 3.652176442381167*^9}, 
   3.652176496258033*^9, {3.652185728059442*^9, 3.652185728955509*^9}, {
   3.652505356316196*^9, 3.652505423679879*^9}, {3.652505454698125*^9, 
   3.652505461620234*^9}, {3.652515779038342*^9, 3.652515779157692*^9}, {
   3.653193644931267*^9, 3.65319366142732*^9}}],

Cell[BoxData[
 RowBox[{
  RowBox[{"bombComp", "=", 
   RowBox[{
   "Get", "[", 
    "\"\</home/konrad/Finished_Manuscripts/bombina/M_results/bombComp.txt\>\"\
", "]"}]}], ";"}]], "Input",
 CellChangeTimes->{{3.65319274501213*^9, 3.653192752995367*^9}, {
  3.665742533312859*^9, 3.665742535409136*^9}, {3.665742601153171*^9, 
  3.665742603665167*^9}}],

Cell["Determining the best model for each comparison:", "Text",
 CellChangeTimes->{{3.664098240354063*^9, 3.664098299526623*^9}}],

Cell[BoxData[{
 RowBox[{
  RowBox[{"models", "=", 
   RowBox[{"{", 
    RowBox[{
    "\"\<div\>\"", ",", "\"\<\!\(\*SubscriptBox[\(div\), \(2\)]\)\>\"", ",", 
     "\"\<\!\(\*SubscriptBox[\(div\), \(2  \[Beta]\)]\)\>\"", ",", 
     "\"\<IM\>\"", ",", "\"\<\!\(\*SubscriptBox[\(IM\), \(\[Beta]\)]\)\>\"", 
     ",", "\"\<\!\(\*SubscriptBox[\(IM\), \(2\)]\)\>\"", ",", 
     "\"\<\!\(\*SubscriptBox[\(IM\), \(2  \[Beta]\)]\)\>\""}], "}"}]}], 
  ";"}], "\[IndentingNewLine]", 
 RowBox[{
  RowBox[{"best", "=", 
   RowBox[{"{", 
    RowBox[{
     RowBox[{"(", 
      RowBox[{
       RowBox[{"SortBy", "[", 
        RowBox[{
         RowBox[{"bombCompIM", "\[LeftDoubleBracket]", 
          RowBox[{"1", ",", "1"}], "\[RightDoubleBracket]"}], ",", 
         RowBox[{
          RowBox[{"#", "\[LeftDoubleBracket]", "1", "\[RightDoubleBracket]"}],
           "&"}]}], "]"}], "\[LeftDoubleBracket]", 
       RowBox[{"-", "1"}], "\[RightDoubleBracket]"}], ")"}], ",", 
     RowBox[{"(", 
      RowBox[{
       RowBox[{"SortBy", "[", 
        RowBox[{
         RowBox[{"bombCompIM", "\[LeftDoubleBracket]", 
          RowBox[{"2", ",", "2"}], "\[RightDoubleBracket]"}], ",", 
         RowBox[{
          RowBox[{"#", "\[LeftDoubleBracket]", "1", "\[RightDoubleBracket]"}],
           "&"}]}], "]"}], "\[LeftDoubleBracket]", 
       RowBox[{"-", "1"}], "\[RightDoubleBracket]"}], ")"}], ",", 
     RowBox[{"(", 
      RowBox[{
       RowBox[{"SortBy", "[", 
        RowBox[{
         RowBox[{"bombComp", "\[LeftDoubleBracket]", 
          RowBox[{"3", ",", "3"}], "\[RightDoubleBracket]"}], ",", 
         RowBox[{
          RowBox[{"#", "\[LeftDoubleBracket]", "1", "\[RightDoubleBracket]"}],
           "&"}]}], "]"}], "\[LeftDoubleBracket]", 
       RowBox[{"-", "1"}], "\[RightDoubleBracket]"}], ")"}]}], "}"}]}], 
  ";"}], "\n", 
 RowBox[{
  RowBox[{"bestdiv", "=", 
   RowBox[{"{", 
    RowBox[{
     RowBox[{"(", 
      RowBox[{
       RowBox[{"SortBy", "[", 
        RowBox[{
         RowBox[{"bombComp", "\[LeftDoubleBracket]", 
          RowBox[{"1", ",", "3"}], "\[RightDoubleBracket]"}], ",", 
         RowBox[{
          RowBox[{"#", "\[LeftDoubleBracket]", "1", "\[RightDoubleBracket]"}],
           "&"}]}], "]"}], "\[LeftDoubleBracket]", 
       RowBox[{"-", "1"}], "\[RightDoubleBracket]"}], ")"}], ",", 
     RowBox[{"(", 
      RowBox[{
       RowBox[{"SortBy", "[", 
        RowBox[{
         RowBox[{"bombComp", "\[LeftDoubleBracket]", 
          RowBox[{"2", ",", "3"}], "\[RightDoubleBracket]"}], ",", 
         RowBox[{
          RowBox[{"#", "\[LeftDoubleBracket]", "1", "\[RightDoubleBracket]"}],
           "&"}]}], "]"}], "\[LeftDoubleBracket]", 
       RowBox[{"-", "1"}], "\[RightDoubleBracket]"}], ")"}]}], "}"}]}], 
  ";"}]}], "Input",
 CellChangeTimes->{{3.653192986273334*^9, 3.653193057115532*^9}, {
   3.653193142051096*^9, 3.653193146955564*^9}, {3.6531933507577553`*^9, 
   3.65319338322077*^9}, 3.6531936890239897`*^9, {3.653193790084794*^9, 
   3.6531938010123568`*^9}, {3.6532071267761717`*^9, 3.65320712931894*^9}, {
   3.653207641782806*^9, 3.6532077036476107`*^9}, {3.653207754057835*^9, 
   3.653207820549014*^9}, {3.654492449627186*^9, 3.6544924773407583`*^9}, {
   3.654493185771656*^9, 3.6544931859954157`*^9}, {3.6544932256676817`*^9, 
   3.654493226858912*^9}, 3.654671122772544*^9, {3.6587373667174597`*^9, 
   3.658737371100994*^9}, 3.665742628045443*^9}],

Cell["\<\
Below the relative support (in \[CapitalDelta]lnL compared to the best model) \
for each pairwise comparison:\
\>", "Text",
 CellChangeTimes->{{3.6515529413834*^9, 3.651552951224114*^9}, {
   3.651899181883601*^9, 3.651899212779766*^9}, {3.6518994407959137`*^9, 
   3.6518994419801702`*^9}, {3.651900595660001*^9, 3.651900608180307*^9}, {
   3.651906882205166*^9, 3.65190688405127*^9}, {3.6519087562062597`*^9, 
   3.651908793277945*^9}, {3.651909774774322*^9, 3.651909979726705*^9}, {
   3.651910060934392*^9, 3.651910153109939*^9}, {3.651910453120163*^9, 
   3.6519104786219587`*^9}, {3.66409811755934*^9, 3.6640982049019957`*^9}, 
   3.665832458275302*^9}],

Cell[CellGroupData[{

Cell[BoxData[
 RowBox[{"TableForm", "[", 
  RowBox[{
   RowBox[{"bombRes", "=", 
    RowBox[{"SetPrecision", "[", 
     RowBox[{
      RowBox[{"{", 
       RowBox[{"models", ",", 
        RowBox[{
         RowBox[{"Join", "[", 
          RowBox[{
           RowBox[{"Table", "[", 
            RowBox[{
             RowBox[{"(", 
              RowBox[{
               RowBox[{"SortBy", "[", 
                RowBox[{
                 RowBox[{"bombComp", "\[LeftDoubleBracket]", 
                  RowBox[{"1", ",", "i"}], "\[RightDoubleBracket]"}], ",", 
                 RowBox[{
                  RowBox[{
                  "#", "\[LeftDoubleBracket]", "1", "\[RightDoubleBracket]"}],
                   "&"}]}], "]"}], "\[LeftDoubleBracket]", 
               RowBox[{
                RowBox[{"-", "1"}], ",", "1"}], "\[RightDoubleBracket]"}], 
              ")"}], ",", 
             RowBox[{"{", 
              RowBox[{"i", ",", "1", ",", "5"}], "}"}]}], "]"}], ",", 
           RowBox[{"Table", "[", 
            RowBox[{
             RowBox[{"(", 
              RowBox[{
               RowBox[{"SortBy", "[", 
                RowBox[{
                 RowBox[{
                 "bombCompIM1", "\[LeftDoubleBracket]", "i", 
                  "\[RightDoubleBracket]"}], ",", 
                 RowBox[{
                  RowBox[{
                  "#", "\[LeftDoubleBracket]", "1", "\[RightDoubleBracket]"}],
                   "&"}]}], "]"}], "\[LeftDoubleBracket]", 
               RowBox[{
                RowBox[{"-", "1"}], ",", "1"}], "\[RightDoubleBracket]"}], 
              ")"}], ",", 
             RowBox[{"{", 
              RowBox[{"i", ",", "1", ",", "2"}], "}"}]}], "]"}]}], "]"}], "-", 
         RowBox[{"best", "\[LeftDoubleBracket]", 
          RowBox[{"1", ",", "1"}], "\[RightDoubleBracket]"}]}], ",", 
        RowBox[{
         RowBox[{"Join", "[", 
          RowBox[{
           RowBox[{"Table", "[", 
            RowBox[{
             RowBox[{"(", 
              RowBox[{
               RowBox[{"SortBy", "[", 
                RowBox[{
                 RowBox[{"bombComp", "\[LeftDoubleBracket]", 
                  RowBox[{"2", ",", "i"}], "\[RightDoubleBracket]"}], ",", 
                 RowBox[{
                  RowBox[{
                  "#", "\[LeftDoubleBracket]", "1", "\[RightDoubleBracket]"}],
                   "&"}]}], "]"}], "\[LeftDoubleBracket]", 
               RowBox[{
                RowBox[{"-", "1"}], ",", "1"}], "\[RightDoubleBracket]"}], 
              ")"}], ",", 
             RowBox[{"{", 
              RowBox[{"i", ",", "1", ",", "5"}], "}"}]}], "]"}], ",", 
           RowBox[{"Table", "[", 
            RowBox[{
             RowBox[{"(", 
              RowBox[{
               RowBox[{"SortBy", "[", 
                RowBox[{
                 RowBox[{
                 "bombCompIM2", "\[LeftDoubleBracket]", "i", 
                  "\[RightDoubleBracket]"}], ",", 
                 RowBox[{
                  RowBox[{
                  "#", "\[LeftDoubleBracket]", "1", "\[RightDoubleBracket]"}],
                   "&"}]}], "]"}], "\[LeftDoubleBracket]", 
               RowBox[{
                RowBox[{"-", "1"}], ",", "1"}], "\[RightDoubleBracket]"}], 
              ")"}], ",", 
             RowBox[{"{", 
              RowBox[{"i", ",", "1", ",", "2"}], "}"}]}], "]"}]}], "]"}], "-", 
         RowBox[{"best", "\[LeftDoubleBracket]", 
          RowBox[{"2", ",", "1"}], "\[RightDoubleBracket]"}]}], ",", 
        RowBox[{
         RowBox[{"Join", "[", 
          RowBox[{
           RowBox[{"Table", "[", 
            RowBox[{
             RowBox[{"(", 
              RowBox[{
               RowBox[{"SortBy", "[", 
                RowBox[{
                 RowBox[{"bombComp", "\[LeftDoubleBracket]", 
                  RowBox[{"3", ",", "i"}], "\[RightDoubleBracket]"}], ",", 
                 RowBox[{
                  RowBox[{
                  "#", "\[LeftDoubleBracket]", "1", "\[RightDoubleBracket]"}],
                   "&"}]}], "]"}], "\[LeftDoubleBracket]", 
               RowBox[{
                RowBox[{"-", "1"}], ",", "1"}], "\[RightDoubleBracket]"}], 
              ")"}], ",", 
             RowBox[{"{", 
              RowBox[{"i", ",", "1", ",", "5"}], "}"}]}], "]"}], ",", 
           RowBox[{"Table", "[", 
            RowBox[{
             RowBox[{"(", 
              RowBox[{
               RowBox[{"SortBy", "[", 
                RowBox[{
                 RowBox[{
                 "bombCompIM3", "\[LeftDoubleBracket]", "i", 
                  "\[RightDoubleBracket]"}], ",", 
                 RowBox[{
                  RowBox[{
                  "#", "\[LeftDoubleBracket]", "1", "\[RightDoubleBracket]"}],
                   "&"}]}], "]"}], "\[LeftDoubleBracket]", 
               RowBox[{
                RowBox[{"-", "1"}], ",", "1"}], "\[RightDoubleBracket]"}], 
              ")"}], ",", 
             RowBox[{"{", 
              RowBox[{"i", ",", "1", ",", "2"}], "}"}]}], "]"}]}], "]"}], "-", 
         RowBox[{"best", "\[LeftDoubleBracket]", 
          RowBox[{"3", ",", "1"}], "\[RightDoubleBracket]"}]}]}], "}"}], " ", 
      ",", "3"}], "]"}]}], ",", 
   RowBox[{"TableDepth", "\[Rule]", "3"}]}], "]"}]], "Input",
 CellChangeTimes->{{3.6525039821124783`*^9, 3.652504069835436*^9}, {
   3.6525041086584663`*^9, 3.65250420151474*^9}, {3.652504243227378*^9, 
   3.6525042493707743`*^9}, {3.652504453066921*^9, 3.652504453291052*^9}, {
   3.652504492099288*^9, 3.65250449220477*^9}, {3.652504541115017*^9, 
   3.652504541225293*^9}, {3.6531927944518633`*^9, 3.6531928629241056`*^9}, {
   3.6531929358683777`*^9, 3.653192936212262*^9}, {3.653193071468281*^9, 
   3.653193109204052*^9}, {3.6531931509495*^9, 3.6531932344215183`*^9}, {
   3.653193278868731*^9, 3.653193348287496*^9}, 3.6531933941377068`*^9, {
   3.653193425461752*^9, 3.653193429420713*^9}, 3.65319346805377*^9, {
   3.6532041665274553`*^9, 3.653204166598768*^9}, 3.653207147177103*^9, {
   3.653207721192333*^9, 3.653207723791218*^9}, {3.653281726144161*^9, 
   3.65328175130406*^9}, {3.65362583872571*^9, 3.6536258536939383`*^9}, {
   3.653625886421954*^9, 3.653625911398241*^9}, 3.6536259414627113`*^9, {
   3.653626022757695*^9, 3.653626025430649*^9}, {3.6536260796472*^9, 
   3.653626081853324*^9}, {3.653626192173933*^9, 3.6536262126878767`*^9}, {
   3.6536263097017603`*^9, 3.6536263126549177`*^9}, 3.653626347518999*^9, 
   3.653626403007474*^9, {3.6536264761428823`*^9, 3.653626491735388*^9}, {
   3.653627169455019*^9, 3.6536271748743896`*^9}, {3.6544921951393833`*^9, 
   3.654492238221655*^9}, {3.665742567322281*^9, 3.665742580745949*^9}}],

Cell[BoxData[
 TagBox[GridBox[{
    {"\<\"div\"\>", "\<\"\\!\\(\\*SubscriptBox[\\(div\\), \\(2\\)]\\)\"\>", "\
\<\"\\!\\(\\*SubscriptBox[\\(div\\), \\(2  \[Beta]\\)]\\)\"\>", "\<\"IM\"\>", \
"\<\"\\!\\(\\*SubscriptBox[\\(IM\\), \\(\[Beta]\\)]\\)\"\>", \
"\<\"\\!\\(\\*SubscriptBox[\\(IM\\), \\(2\\)]\\)\"\>", \
"\<\"\\!\\(\\*SubscriptBox[\\(IM\\), \\(2  \[Beta]\\)]\\)\"\>"},
    {
     RowBox[{"-", "60.03217262151536022868637767889771493964`3."}], 
     RowBox[{"-", "47.76852837538401541850209538316866531562`3."}], 
     RowBox[{"-", "39.27244940112377390268356238846180263849`3."}], 
     RowBox[{"-", "31.1438722633911703227727388954952845274`3."}], 
     RowBox[{"-", "26.06600768737531967153357365331020853234`3."}], "0", 
     RowBox[{"-", "25.58247033895967988373863516127400165006`3."}]},
    {
     RowBox[{"-", "58.03742219800422885502936416313699910843`3."}], 
     RowBox[{"-", "45.76964383647097867638824692844526235385`3."}], 
     RowBox[{"-", "42.7494227554614203624504892124613977692`3."}], 
     RowBox[{"-", "26.25008246450535129519916127872324264358`3."}], 
     RowBox[{"-", "0.3117237682618988709463906605278971391`3."}], 
     RowBox[{"-", "3.01608117038671126418524244560152755573`3."}], "0"},
    {
     RowBox[{"-", "223.21201424332295003528249113737237952197`3."}], 
     RowBox[{"-", "0.88194207809939263687901362098899458893`3."}], "0", 
     RowBox[{"-", "223.85850584733542481368670210832932370937`3."}], 
     RowBox[{"-", "223.01632334612025485695931832143542033177`3."}], 
     "0.13213158623555241831680967723558460807`3.", 
     RowBox[{"-", "0.04913041175024913775335681199780934278`3."}]}
   },
   GridBoxAlignment->{
    "Columns" -> {{Left}}, "ColumnsIndexed" -> {}, "Rows" -> {{Baseline}}, 
     "RowsIndexed" -> {}},
   GridBoxSpacings->{"Columns" -> {
       Offset[0.27999999999999997`], {
        Offset[2.0999999999999996`]}, 
       Offset[0.27999999999999997`]}, "ColumnsIndexed" -> {}, "Rows" -> {
       Offset[0.2], {
        Offset[0.4]}, 
       Offset[0.2]}, "RowsIndexed" -> {}}],
  Function[BoxForm`e$, 
   TableForm[BoxForm`e$, TableDepth -> 3]]]], "Output",
 CellChangeTimes->{3.654671005461412*^9, 3.6546711845492897`*^9, 
  3.654930751403069*^9}]
}, Open  ]],

Cell[CellGroupData[{

Cell[BoxData[
 RowBox[{"Export", "[", 
  RowBox[{
  "\"\</home/konrad/Manuscripts/bombina/M_results/bombRes_22_10.dat\>\"", ",",
    "bombRes"}], "]"}]], "Input",
 CellChangeTimes->{{3.653626468664279*^9, 3.6536265425726643`*^9}, {
  3.653626625636938*^9, 3.653626654026051*^9}, {3.654493023274255*^9, 
  3.6544930310099077`*^9}}],

Cell[BoxData["\<\"/home/konrad/Manuscripts/bombina/M_results/bombRes_22_10.\
dat\"\>"], "Output",
 CellChangeTimes->{3.653626654350349*^9, 3.6544930351682034`*^9}]
}, Open  ]]
}, Open  ]],

Cell[CellGroupData[{

Cell["Parameter estimates", "Subsubsection",
 CellChangeTimes->{{3.652176436215857*^9, 3.652176442381167*^9}, 
   3.652176496258033*^9, {3.652185728059442*^9, 3.652185728955509*^9}, {
   3.652505356316196*^9, 3.652505423679879*^9}, {3.652505454698125*^9, 
   3.652505461620234*^9}, {3.652515779038342*^9, 3.652515779157692*^9}, {
   3.653193644931267*^9, 3.65319366142732*^9}, {3.665743749096842*^9, 
   3.6657437546167107`*^9}}],

Cell["The parameter estimates under the best fitting model are:", "Text",
 CellChangeTimes->{{3.6657426917482777`*^9, 3.665742704600704*^9}, {
  3.665742755528078*^9, 3.665742758112672*^9}}],

Cell[CellGroupData[{

Cell[BoxData[
 RowBox[{
  RowBox[{"SetPrecision", "[", 
   RowBox[{
    RowBox[{
     RowBox[{
      RowBox[{"#", "\[LeftDoubleBracket]", "2", "\[RightDoubleBracket]"}], 
      "&"}], "/@", "best"}], ",", "3"}], "]"}], "//", "TableForm"}]], "Input",
 CellChangeTimes->{{3.653627190916889*^9, 3.653627204125514*^9}, {
  3.653627293493421*^9, 3.653627295625435*^9}, {3.654493040706657*^9, 
  3.654493040890306*^9}, {3.654493437428055*^9, 3.6544934484678183`*^9}}],

Cell[BoxData[
 InterpretationBox[GridBox[{
    {
     RowBox[{
     "theta", "\[Rule]", "0.19372679041828083517221198009179408655`3."}], 
     RowBox[{"B", "\[Rule]", "0.48219384847792034021697522233959285964`3."}], 
     RowBox[{
     "tt", "\[Rule]", "11.99645643798734404183604062949434776586`3."}], 
     RowBox[{
     "mig", "\[Rule]", "0.03198498271879123579054353527269782923`3."}]},
    {
     RowBox[{
     "theta", "\[Rule]", "0.18122938267503883935080924558885390746`3."}], 
     RowBox[{"B", "\[Rule]", "1.00999999188171476500576864370058691146`3."}], 
     RowBox[{
     "tt", "\[Rule]", "16.76953969739798253608230123556557803862`3."}], 
     RowBox[{
     "mig", "\[Rule]", "0.01986897244836322653541822742794540919`3."}]},
    {
     RowBox[{
     "theta", "\[Rule]", "1.12820786473624213593423406770784309671`3."}], 
     RowBox[{"tt", "\[Rule]", "3.74739423868120638633813699248283883955`3."}], 
     RowBox[{
     "B", "\[Rule]", 
      "4.88873116453562725600212882686870941223`3."}], "\<\"\"\>"}
   },
   GridBoxAlignment->{
    "Columns" -> {{Left}}, "ColumnsIndexed" -> {}, "Rows" -> {{Baseline}}, 
     "RowsIndexed" -> {}},
   GridBoxSpacings->{"Columns" -> {
       Offset[0.27999999999999997`], {
        Offset[2.0999999999999996`]}, 
       Offset[0.27999999999999997`]}, "ColumnsIndexed" -> {}, "Rows" -> {
       Offset[0.2], {
        Offset[0.4]}, 
       Offset[0.2]}, "RowsIndexed" -> {}}],
  TableForm[{{$CellContext`theta -> 
     0.19372679041828083517221198009179408655`3., $CellContext`B -> 
     0.48219384847792034021697522233959285964`3., $CellContext`tt -> 
     11.99645643798734404183604062949434776586`3., $CellContext`mig -> 
     0.03198498271879123579054353527269782923`3.}, {$CellContext`theta -> 
     0.18122938267503883935080924558885390746`3., $CellContext`B -> 
     1.00999999188171476500576864370058691146`3., $CellContext`tt -> 
     16.76953969739798253608230123556557803862`3., $CellContext`mig -> 
     0.01986897244836322653541822742794540919`3.}, {$CellContext`theta -> 
     1.12820786473624213593423406770784309671`3., $CellContext`tt -> 
     3.74739423868120638633813699248283883955`3., $CellContext`B -> 
     4.88873116453562725600212882686870941223`3.}}]]], "Output",
 CellChangeTimes->{{3.653627194580463*^9, 3.653627204607905*^9}, 
   3.653627296185708*^9, 3.6544930418693237`*^9, 3.6544932824096003`*^9, {
   3.654493438395475*^9, 3.6544934490874023`*^9}}]
}, Open  ]],

Cell["\[Theta] per site is:", "Text",
 CellChangeTimes->{{3.6657427351924467`*^9, 3.665742751823791*^9}}],

Cell[CellGroupData[{

Cell[BoxData[
 RowBox[{"SetPrecision", "[", 
  RowBox[{
   RowBox[{
    RowBox[{"(", 
     RowBox[{
      RowBox[{
       RowBox[{"#", "\[LeftDoubleBracket]", 
        RowBox[{"2", ",", "1", ",", "2"}], "\[RightDoubleBracket]"}], "&"}], "/@",
       "best"}], ")"}], "/", "150"}], ",", "5"}], "]"}]], "Input",
 CellChangeTimes->{{3.654493070810411*^9, 3.654493095146453*^9}, 
   3.654493432667499*^9}],

Cell[BoxData[
 RowBox[{"{", 
  RowBox[{
  "0.00129151193612187223448141320061196058`5.", ",", 
   "0.00120819588450025892900539497059235938`5.", ",", 
   "0.00752138576490828090622822711805228731`5."}], "}"}]], "Output",
 CellChangeTimes->{3.654493095899754*^9, 3.6544932893774433`*^9, 
  3.654493347446022*^9, 3.6544934337550583`*^9}]
}, Open  ]]
}, Closed]]
}, Open  ]],

Cell[CellGroupData[{

Cell["Model fit", "Section",
 CellChangeTimes->{{3.601670665829073*^9, 3.601670679484147*^9}, {
   3.601694550481846*^9, 3.601694553265922*^9}, {3.639216950116013*^9, 
   3.63921696066817*^9}, 3.639394628525506*^9, 3.6415437163021097`*^9, {
   3.652507266523954*^9, 3.6525072754675198`*^9}, {3.6525156577811947`*^9, 
   3.652515663005925*^9}}],

Cell[CellGroupData[{

Cell["Model fit, relative SFS", "Subsubsection",
 CellChangeTimes->{{3.635097887786294*^9, 3.6350978894331303`*^9}, 
   3.635098218673686*^9, {3.635101574866815*^9, 3.635101590617836*^9}, {
   3.641790543812982*^9, 3.641790544860721*^9}, {3.641791169957868*^9, 
   3.6417911743413143`*^9}, {3.652515523230071*^9, 3.652515523350041*^9}, 
   3.653209034925147*^9, 3.65328533011191*^9}],

Cell["Expected SFS under the IM model inferred from the bSFS:", "Text",
 CellChangeTimes->{{3.641717607049123*^9, 3.641717628284567*^9}, 
   3.64178856258123*^9, {3.6417903808206472`*^9, 3.6417903809724503`*^9}, {
   3.6532853439759007`*^9, 3.653285348768063*^9}}],

Cell[CellGroupData[{

Cell[BoxData[
 RowBox[{
  RowBox[{"expectBr\[Beta]", "=", 
   RowBox[{"Table", "[", 
    RowBox[{
     RowBox[{
      RowBox[{"(", 
       RowBox[{
        RowBox[{
         RowBox[{
          RowBox[{"quadGFmeanbranch\[Lambda]y", "/.", 
           RowBox[{"M", "\[Rule]", "mig"}]}], "/.", 
          RowBox[{
           RowBox[{"\[Lambda]", "[", 
            RowBox[{"{", "y", "}"}], "]"}], "\[Rule]", "B"}]}], "/.", 
         RowBox[{"T", "\[Rule]", "tt"}]}], "/.", 
        RowBox[{"best", "\[LeftDoubleBracket]", 
         RowBox[{"i", ",", "2"}], "\[RightDoubleBracket]"}]}], ")"}], "*", 
      RowBox[{"(", 
       RowBox[{
        RowBox[{"best", "\[LeftDoubleBracket]", 
         RowBox[{"i", ",", "2", ",", "1", ",", "2"}], 
         "\[RightDoubleBracket]"}], "/", 
        RowBox[{"(", 
         RowBox[{"2", "*", "150"}], ")"}]}], ")"}]}], ",", 
     RowBox[{"{", 
      RowBox[{"i", ",", "1", ",", "2"}], "}"}]}], "]"}]}], ";", " ", 
  RowBox[{
   RowBox[{"SetPrecision", "[", 
    RowBox[{"expectBr\[Beta]", ",", "3"}], "]"}], "//", 
   "TableForm"}]}]], "Input",
 CellChangeTimes->{{3.6417163327926607`*^9, 3.641716333120112*^9}, {
  3.641716374161268*^9, 3.641716375241736*^9}, {3.641716426776868*^9, 
  3.641716497987008*^9}, {3.641716528331642*^9, 3.6417165477072678`*^9}, {
  3.641716608700141*^9, 3.641716620306903*^9}, {3.6417169867782183`*^9, 
  3.641717025016871*^9}, {3.653207229145801*^9, 3.653207269860709*^9}, {
  3.653207574715629*^9, 3.653207585631469*^9}, {3.653207841551346*^9, 
  3.6532078626585913`*^9}, {3.653207915048818*^9, 3.65320795802339*^9}, {
  3.653208003696486*^9, 3.653208009648361*^9}, {3.654497826127602*^9, 
  3.654497826398855*^9}}],

Cell[BoxData[
 TagBox[GridBox[{
    {"0.00168286354167134108643598169183482144`3.", 
     "0.00265535076595055834405902660076799854`3.", 
     "0.01341397615556649385079473087688227453`3.", 
     "0.00001879339597549454198215667320055572`3."},
    {"0.00154812427282775213770984221315573818`3.", 
     "0.00119233052697555705019312796049414626`3.", 
     "0.01849741629446259641117530677351806887`3.", 
     "3.90303217712576712824760434706253`3.*^-6"}
   },
   GridBoxAlignment->{
    "Columns" -> {{Left}}, "ColumnsIndexed" -> {}, "Rows" -> {{Baseline}}, 
     "RowsIndexed" -> {}},
   GridBoxSpacings->{"Columns" -> {
       Offset[0.27999999999999997`], {
        Offset[2.0999999999999996`]}, 
       Offset[0.27999999999999997`]}, "ColumnsIndexed" -> {}, "Rows" -> {
       Offset[0.2], {
        Offset[0.4]}, 
       Offset[0.2]}, "RowsIndexed" -> {}}],
  Function[BoxForm`e$, 
   TableForm[BoxForm`e$]]]], "Output",
 CellChangeTimes->{{3.641717003754084*^9, 3.641717026149737*^9}, {
   3.6532078524110403`*^9, 3.653207864264721*^9}, {3.653207935919463*^9, 
   3.653207959474201*^9}, {3.6532080044596577`*^9, 3.653208010382339*^9}, {
   3.654497820703239*^9, 3.654497827019339*^9}, 3.658737002243066*^9, 
   3.658737126820668*^9, 3.665742768535825*^9}]
}, Open  ]],

Cell[CellGroupData[{

Cell[BoxData[
 RowBox[{"SetPrecision", "[", 
  RowBox[{
   RowBox[{
    RowBox[{"(", 
     RowBox[{
      RowBox[{
       RowBox[{"quadGFmeanbranch\[Lambda]yM0", "/.", 
        RowBox[{
         RowBox[{"\[Lambda]", "[", 
          RowBox[{"{", "y", "}"}], "]"}], "\[Rule]", "B"}]}], "/.", 
       RowBox[{"T", "\[Rule]", "tt"}]}], "/.", 
      RowBox[{"best", "\[LeftDoubleBracket]", 
       RowBox[{"3", ",", "2"}], "\[RightDoubleBracket]"}]}], ")"}], "*", 
    RowBox[{"(", 
     RowBox[{
      RowBox[{"best", "\[LeftDoubleBracket]", 
       RowBox[{"3", ",", "2", ",", "1", ",", "2"}], "\[RightDoubleBracket]"}],
       "/", 
      RowBox[{"(", 
       RowBox[{"2", "*", "150"}], ")"}]}], ")"}]}], ",", "3"}], 
  "]"}]], "Input",
 CellChangeTimes->{{3.6544979964066763`*^9, 3.6544980537985888`*^9}}],

Cell[BoxData[
 RowBox[{"{", 
  RowBox[{
  "0.00752138576425450673599590238015130136`3.", ",", 
   "0.00153851497086633018016398882717144416`3.", ",", 
   "0.03117703307933710584668547018003876675`3.", ",", 
   "6.5377417023232473790098595`3.*^-13"}], "}"}]], "Output",
 CellChangeTimes->{{3.654498022769058*^9, 3.65449805424811*^9}, 
   3.665742770113204*^9}]
}, Open  ]],

Cell["\<\
The expected SFS is shown in red the observed SFS in grey and black. Note \
that sampling a single SNP per block (SFS) at random (black) only gives a \
very slightly different SFS than averaging across all sites (grey):  \
\>", "Text",
 CellChangeTimes->{{3.65328538713446*^9, 3.653285568536282*^9}}],

Cell[CellGroupData[{

Cell[BoxData[
 RowBox[{"GraphicsGrid", "[", 
  RowBox[{"{", 
   RowBox[{"Table", "[", 
    RowBox[{
     RowBox[{"BarChart", "[", 
      RowBox[{
       RowBox[{
        RowBox[{"{", 
         RowBox[{
          RowBox[{
           RowBox[{
           "bombSfs", "\[LeftDoubleBracket]", "i", "\[RightDoubleBracket]"}], 
           "/", 
           RowBox[{"Total", "[", 
            RowBox[{
            "bombSfs", "\[LeftDoubleBracket]", "i", "\[RightDoubleBracket]"}],
             "]"}]}], ",", 
          RowBox[{
           RowBox[{
           "blmean", "\[LeftDoubleBracket]", "i", "\[RightDoubleBracket]"}], 
           "/", 
           RowBox[{"Total", "[", 
            RowBox[{
            "blmean", "\[LeftDoubleBracket]", "i", "\[RightDoubleBracket]"}], 
            "]"}]}], ",", 
          RowBox[{
           RowBox[{
           "expectBr\[Beta]", "\[LeftDoubleBracket]", "i", 
            "\[RightDoubleBracket]"}], "/", 
           RowBox[{"Total", "[", 
            RowBox[{
            "expectBr\[Beta]", "\[LeftDoubleBracket]", "i", 
             "\[RightDoubleBracket]"}], "]"}]}]}], "}"}], "//", "Thread"}], 
       ",", 
       RowBox[{"ChartLegends", "\[Rule]", 
        RowBox[{"Placed", "[", 
         RowBox[{
          RowBox[{"{", 
           RowBox[{"{", 
            RowBox[{
            "\"\<O[\!\(\*SubscriptBox[\(f\), \(sfs\)]\)]\>\"", ",", 
             "\"\<O[\!\(\*SubscriptBox[\(f\), \(block\)]\)]\>\"", ",", 
             "\"\<E[f]\>\""}], "}"}], "}"}], ",", 
          RowBox[{"{", 
           RowBox[{"0.2", ",", "0.8"}], "}"}]}], "]"}]}], ",", " ", 
       RowBox[{"ChartStyle", "\[Rule]", 
        RowBox[{"{", 
         RowBox[{"Black", ",", "Gray", ",", "Red"}], "}"}]}], " ", ",", 
       RowBox[{"AxesLabel", "\[Rule]", 
        RowBox[{"{", 
         RowBox[{"\"\<\>\"", ",", "\"\<freq.\>\""}], "}"}]}], ",", " ", 
       RowBox[{"PlotRange", "\[Rule]", 
        RowBox[{"{", 
         RowBox[{"0", ",", "0.7"}], "}"}]}]}], "]"}], ",", 
     RowBox[{"{", 
      RowBox[{"i", ",", "1", ",", "3"}], "}"}]}], "]"}], "}"}], 
  "]"}]], "Input",
 CellChangeTimes->{{3.641788902244883*^9, 3.641788911348816*^9}, {
  3.6417898334024*^9, 3.6417898704143877`*^9}, {3.6417899059823008`*^9, 
  3.641789916116592*^9}, {3.641792255801189*^9, 3.641792281767939*^9}, {
  3.653208700417491*^9, 3.6532088416958523`*^9}, {3.653208927105699*^9, 
  3.653208973359747*^9}}],

Cell[BoxData[
 GraphicsBox[{{}, {InsetBox[
     FormBox[
      TagBox[
       FormBox[
        GraphicsBox[{{
           {Opacity[0], PointBox[{0.3877941176470588, 0.}]}, {{}, {{{}, {{}, {
                {GrayLevel[0], EdgeForm[{Opacity[0.616], Thickness[Small]}], 
                 TagBox[
                  TooltipBox[
                   TagBox[
                    DynamicBox[{
                    FEPrivate`If[
                    CurrentValue["MouseOver"], 
                    EdgeForm[{
                    GrayLevel[0.5], 
                    AbsoluteThickness[1.5], 
                    Opacity[0.66]}], {}, {}], 
                    
                    RectangleBox[{0.6323529411764706, 0.}, {1.551470588235294,
                     0.08176033440799224}, "RoundingRadius" -> 0]},
                    
                    ImageSizeCache->{{33.201501959327146`, 
                    63.00570355030409}, {-112.62562031897825`, \
-83.75671945014824}}],
                    StatusArea[#, 0.08176033440799224]& ,
                    TagBoxNote->"0.08176033440799224"],
                   StyleBox[
                   "0.08176033440799224`", {}, StripOnInput -> False]],
                  Annotation[#, 
                   Style[0.08176033440799224, {}], "Tooltip"]& ]}, 
                {GrayLevel[0.5], EdgeForm[{Opacity[0.616], Thickness[Small]}], 
                 TagBox[
                  TooltipBox[
                   TagBox[
                    DynamicBox[{
                    FEPrivate`If[
                    CurrentValue["MouseOver"], 
                    EdgeForm[{
                    GrayLevel[0.5], 
                    AbsoluteThickness[1.5], 
                    Opacity[0.66]}], {}, {}], 
                    
                    RectangleBox[{1.6323529411764703`, 0.}, {
                    2.551470588235294, 0.09613615455381785}, "RoundingRadius" -> 
                    0]},
                    
                    ImageSizeCache->{{64.94847329031006, 
                    94.75267488128699}, {-117.59171105291166`, \
-83.75671945014824}}],
                    StatusArea[#, 0.09613615455381785]& ,
                    TagBoxNote->"0.09613615455381785"],
                   StyleBox[
                   "0.09613615455381785`", {}, StripOnInput -> False]],
                  Annotation[#, 
                   Style[0.09613615455381785, {}], "Tooltip"]& ]}, 
                {RGBColor[1, 0, 0], EdgeForm[{Opacity[0.616], Thickness[
                 Small]}], 
                 TagBox[
                  TooltipBox[
                   TagBox[
                    DynamicBox[{
                    FEPrivate`If[
                    CurrentValue["MouseOver"], 
                    EdgeForm[{
                    GrayLevel[0.5], 
                    AbsoluteThickness[1.5], 
                    Opacity[0.66]}], {}, {}], 
                    
                    RectangleBox[{2.6323529411764706`, 0.}, {
                    3.551470588235294, 0.09369533068444656}, "RoundingRadius" -> 
                    0]},
                    
                    ImageSizeCache->{{96.69544462129298, 
                    126.49964621226991`}, {-116.74853461651418`, \
-83.75671945014824}}],
                    
                    StatusArea[#, 
                    0.09369533068444656680752666876885252293902754451461770068\
851500283539867602641`54.41676119892213]& ,
                    
                    TagBoxNote->
                    "0.0936953306844465668075266687688525229390275445146177006\
8851500283539867602641`54.41676119892213"],
                   StyleBox[
                   "0.09369533068444656680752666876885252293902754451461770068\
851500283539867602641`54.41676119892213", {}, StripOnInput -> False]],
                  Annotation[#, 
                   Style[
                   0.093695330684446566807526668768852522939027544514617700688\
51500283539867602641`54.41676119892213, {}], 
                   "Tooltip"]& ]}}}, {}, {}}, {{}, {{}, {
                {GrayLevel[0], EdgeForm[{Opacity[0.616], Thickness[Small]}], 
                 TagBox[
                  TooltipBox[
                   TagBox[
                    DynamicBox[{
                    FEPrivate`If[
                    CurrentValue["MouseOver"], 
                    EdgeForm[{
                    GrayLevel[0.5], 
                    AbsoluteThickness[1.5], 
                    Opacity[0.66]}], {}, {}], 
                    
                    RectangleBox[{3.735294117647059, 0.}, {4.654411764705882, 
                    0.13484892568395623`}, "RoundingRadius" -> 0]},
                    
                    ImageSizeCache->{{131.71048653046532`, 
                    161.51468812144228`}, {-130.96493999179, \
-83.75671945014824}}],
                    StatusArea[#, 0.13484892568395623`]& ,
                    TagBoxNote->"0.13484892568395623"],
                   StyleBox[
                   "0.13484892568395623`", {}, StripOnInput -> False]],
                  Annotation[#, 
                   Style[0.13484892568395623`, {}], "Tooltip"]& ]}, 
                {GrayLevel[0.5], EdgeForm[{Opacity[0.616], Thickness[Small]}], 
                 TagBox[
                  TooltipBox[
                   TagBox[
                    DynamicBox[{
                    FEPrivate`If[
                    CurrentValue["MouseOver"], 
                    EdgeForm[{
                    GrayLevel[0.5], 
                    AbsoluteThickness[1.5], 
                    Opacity[0.66]}], {}, {}], 
                    
                    RectangleBox[{4.735294117647059, 0.}, {5.654411764705882, 
                    0.15225390984360626`}, "RoundingRadius" -> 0]},
                    
                    ImageSizeCache->{{163.45745786144823`, 
                    193.2616594524252}, {-136.97744777796973`, \
-83.75671945014824}}],
                    StatusArea[#, 0.15225390984360626`]& ,
                    TagBoxNote->"0.15225390984360626"],
                   StyleBox[
                   "0.15225390984360626`", {}, StripOnInput -> False]],
                  Annotation[#, 
                   Style[0.15225390984360626`, {}], "Tooltip"]& ]}, 
                {RGBColor[1, 0, 0], EdgeForm[{Opacity[0.616], Thickness[
                 Small]}], 
                 TagBox[
                  TooltipBox[
                   TagBox[
                    DynamicBox[{
                    FEPrivate`If[
                    CurrentValue["MouseOver"], 
                    EdgeForm[{
                    GrayLevel[0.5], 
                    AbsoluteThickness[1.5], 
                    Opacity[0.66]}], {}, {}], 
                    
                    RectangleBox[{5.735294117647059, 0.}, {6.654411764705882, 
                    0.15020675828725755`}, "RoundingRadius" -> 0]},
                    
                    ImageSizeCache->{{195.20442919243115`, 
                    225.00863078340808`}, {-136.2702644470839, \
-83.75671945014824}}],
                    
                    StatusArea[#, 
                    0.15020675828725754161562789870181721775777848809007972373\
63320717479571443062`54.546692989373035]& ,
                    
                    TagBoxNote->
                    "0.1502067582872575416156278987018172177577784880900797237\
363320717479571443062`54.546692989373035"],
                   StyleBox[
                   "0.15020675828725754161562789870181721775777848809007972373\
63320717479571443062`54.546692989373035", {}, StripOnInput -> False]],
                  Annotation[#, 
                   Style[
                   0.150206758287257541615627898701817217757778488090079723736\
3320717479571443062`54.546692989373035, {}], 
                   "Tooltip"]& ]}}}, {}, {}}, {{}, {{}, {
                {GrayLevel[0], EdgeForm[{Opacity[0.616], Thickness[Small]}], 
                 TagBox[
                  TooltipBox[
                   TagBox[
                    DynamicBox[{
                    FEPrivate`If[
                    CurrentValue["MouseOver"], 
                    EdgeForm[{
                    GrayLevel[0.5], 
                    AbsoluteThickness[1.5], 
                    Opacity[0.66]}], {}, {}], 
                    
                    RectangleBox[{6.838235294117647, 0.}, {7.75735294117647, 
                    0.781770840986727}, "RoundingRadius" -> 0]},
                    ImageSizeCache->{{230.21947110160346`, 
                    260.0236726925804}, {-354.4424805129429, \
-83.75671945014824}}],
                    StatusArea[#, 0.781770840986727]& ,
                    TagBoxNote->"0.781770840986727"],
                   StyleBox["0.781770840986727`", {}, StripOnInput -> False]],
                  Annotation[#, 
                   Style[0.781770840986727, {}], "Tooltip"]& ]}, 
                {GrayLevel[0.5], EdgeForm[{Opacity[0.616], Thickness[Small]}], 
                 TagBox[
                  TooltipBox[
                   TagBox[
                    DynamicBox[{
                    FEPrivate`If[
                    CurrentValue["MouseOver"], 
                    EdgeForm[{
                    GrayLevel[0.5], 
                    AbsoluteThickness[1.5], 
                    Opacity[0.66]}], {}, {}], 
                    
                    RectangleBox[{7.838235294117647, 0.}, {8.757352941176471, 
                    0.7495400183992641}, "RoundingRadius" -> 0]},
                    
                    ImageSizeCache->{{261.9664424325864, 
                    291.7706440235633}, {-343.3084243147559, \
-83.75671945014824}}],
                    StatusArea[#, 0.7495400183992641]& ,
                    TagBoxNote->"0.7495400183992641"],
                   StyleBox["0.7495400183992641`", {}, StripOnInput -> False]],
                  Annotation[#, 
                   Style[0.7495400183992641, {}], "Tooltip"]& ]}, 
                {RGBColor[1, 0, 0], EdgeForm[{Opacity[0.616], Thickness[
                 Small]}], 
                 TagBox[
                  TooltipBox[
                   TagBox[
                    DynamicBox[{
                    FEPrivate`If[
                    CurrentValue["MouseOver"], 
                    EdgeForm[{
                    GrayLevel[0.5], 
                    AbsoluteThickness[1.5], 
                    Opacity[0.66]}], {}, {}], 
                    RectangleBox[{8.838235294117647, 0.}, {9.757352941176471, 
                    0.7551316088680863}, "RoundingRadius" -> 0]},
                    
                    ImageSizeCache->{{293.7134137635693, 
                    323.51761535454625`}, {-345.24002510924913`, \
-83.75671945014824}}],
                    
                    StatusArea[#, 
                    0.75513160886808631437933019889267711531186192033199618126\
834809775443427239808`54.20612847475845]& ,
                    
                    TagBoxNote->
                    "0.7551316088680863143793301988926771153118619203319961812\
6834809775443427239808`54.20612847475845"],
                   StyleBox[
                   "0.75513160886808631437933019889267711531186192033199618126\
834809775443427239808`54.20612847475845", {}, StripOnInput -> False]],
                  Annotation[#, 
                   Style[
                   0.755131608868086314379330198892677115311861920331996181268\
34809775443427239808`54.20612847475845, {}], 
                   "Tooltip"]& ]}}}, {}, {}}, {{}, {{}, {
                {GrayLevel[0], EdgeForm[{Opacity[0.616], Thickness[Small]}], 
                 TagBox[
                  TooltipBox[
                   TagBox[
                    DynamicBox[{
                    FEPrivate`If[
                    CurrentValue["MouseOver"], 
                    EdgeForm[{
                    GrayLevel[0.5], 
                    AbsoluteThickness[1.5], 
                    Opacity[0.66]}], {}, {}], 
                    
                    RectangleBox[{9.941176470588236, 0.}, {10.86029411764706, 
                    0.001619898921324583}, "RoundingRadius" -> 0]},
                    
                    ImageSizeCache->{{328.72845567274163`, 
                    358.5326572637186}, {-84.94130943816258, \
-83.75671945014824}}],
                    StatusArea[#, 0.001619898921324583]& ,
                    TagBoxNote->"0.001619898921324583"],
                   StyleBox[
                   "0.001619898921324583`", {}, StripOnInput -> False]],
                  Annotation[#, 
                   Style[0.001619898921324583, {}], "Tooltip"]& ]}, 
                {GrayLevel[0.5], EdgeForm[{Opacity[0.616], Thickness[Small]}], 
                 TagBox[
                  TooltipBox[
                   TagBox[
                    DynamicBox[{
                    FEPrivate`If[
                    CurrentValue["MouseOver"], 
                    EdgeForm[{
                    GrayLevel[0.5], 
                    AbsoluteThickness[1.5], 
                    Opacity[0.66]}], {}, {}], 
                    
                    RectangleBox[{10.941176470588236`, 0.}, {
                    11.86029411764706, 0.0020699172033118675`}, 
                    "RoundingRadius" -> 0]},
                    
                    ImageSizeCache->{{360.4754270037246, 
                    390.27962859470153`}, {-85.09676711623645, \
-83.75671945014824}}],
                    StatusArea[#, 0.0020699172033118675`]& ,
                    TagBoxNote->"0.0020699172033118675"],
                   StyleBox[
                   "0.0020699172033118675`", {}, StripOnInput -> False]],
                  Annotation[#, 
                   Style[0.0020699172033118675`, {}], "Tooltip"]& ]}, 
                {RGBColor[1, 0, 0], EdgeForm[{Opacity[0.616], Thickness[
                 Small]}], 
                 TagBox[
                  TooltipBox[
                   TagBox[
                    DynamicBox[{
                    FEPrivate`If[
                    CurrentValue["MouseOver"], 
                    EdgeForm[{
                    GrayLevel[0.5], 
                    AbsoluteThickness[1.5], 
                    Opacity[0.66]}], {}, {}], 
                    
                    RectangleBox[{11.941176470588236`, 0.}, {
                    12.86029411764706, 0.0009663021602095772}, 
                    "RoundingRadius" -> 0]},
                    
                    ImageSizeCache->{{392.22239833470746`, 
                    422.0265999256844}, {-84.71552608902651, \
-83.75671945014824}}],
                    
                    StatusArea[#, 
                    0.00096630216020957719751523363665314399133204706330639430\
680482766220990726966`54.535722931104324]& ,
                    TagBoxNote->
                    "0.0009663021602095771975152336366531439913320470633063943\
0680482766220990726966`54.535722931104324"],
                   StyleBox[
                   "0.00096630216020957719751523363665314399133204706330639430\
680482766220990726966`54.535722931104324", {}, StripOnInput -> False]],
                  Annotation[#, 
                   Style[
                   0.000966302160209577197515233636653143991332047063306394306\
80482766220990726966`54.535722931104324, {}], 
                   "Tooltip"]& ]}}}, {}, {}}}, {}, {}}, {}, {}, 
           StyleBox[
            StyleBox[{
              {Thickness[Tiny], 
               LineBox[{{0.3877941176470588, 0.}, {13.10974411764706, 0.}}], 
               StyleBox[
                {Thickness[Tiny], 
                 InsetBox["\<\"\"\>", 
                  Offset[{9.999999999999998, 0.}, {12.86029411764706, 0.}], {-1, 0},
                   Automatic, {1, 0}]}, "GraphicsLabel",
                StripOnInput->False]}, 
              StyleBox[{
                {Thickness[Tiny], 
                 LineBox[{{0.6323529411764706, 0.}, 
                   Offset[{-1.102182119232618*^-15, -6.}, {0.6323529411764706,
                     0.}]}], 
                 LineBox[{{12.86029411764706, 0.}, 
                   Offset[{-1.102182119232618*^-15, -6.}, {12.86029411764706, 
                    0.}]}], {{}, {}, {}, {}, {}, {}, {}, {}, {}, {}, {}, {}, \
{}, {}, {}, {}, {LineBox[{{3.551470588235294, 0.}, 
                    Offset[{-1.102182119232618*^-15, -6.}, {3.551470588235294,
                     0.}]}], 
                   LineBox[{{3.7352941176470584`, 0.}, 
                    Offset[{-1.102182119232618*^-15, -6.}, {
                    3.7352941176470584`, 0.}]}], 
                   LineBox[{{6.654411764705882, 0.}, 
                    Offset[{-1.102182119232618*^-15, -6.}, {6.654411764705882,
                     0.}]}], 
                   LineBox[{{6.838235294117647, 0.}, 
                    Offset[{-1.102182119232618*^-15, -6.}, {6.838235294117647,
                     0.}]}], 
                   LineBox[{{9.757352941176471, 0.}, 
                    Offset[{-1.102182119232618*^-15, -6.}, {9.757352941176471,
                     0.}]}], 
                   LineBox[{{9.941176470588236, 0.}, 
                    Offset[{-1.102182119232618*^-15, -6.}, {9.941176470588236,
                     0.}]}]}}}, 
                StyleBox[{}, "GraphicsLabel",
                 StripOnInput->False]}, "GraphicsTicks",
               StripOnInput->False]},
             Antialiasing->False], "GraphicsAxes",
            StripOnInput->False]}, InsetBox[
           
           TemplateBox[{
            "\"O[\\!\\(\\*SubscriptBox[\\(f\\), \\(sfs\\)]\\)]\"",
             "\"O[\\!\\(\\*SubscriptBox[\\(f\\), \\(block\\)]\\)]\"",
             "\"E[f]\""},
            "SwatchLegend",
            DisplayFunction->(FormBox[
              StyleBox[
               StyleBox[
                PaneBox[
                 TagBox[
                  GridBox[{{
                    TagBox[
                    GridBox[{{
                    GraphicsBox[{
                    Directive[
                    PointSize[0.5], 
                    AbsoluteThickness[1.6], 
                    EdgeForm[
                    Directive[
                    GrayLevel[0], 
                    Thickness[Small], 
                    Opacity[0.616]]], 
                    GrayLevel[0]], 
                    RectangleBox[{0, 0}, {10, 10}, "RoundingRadius" -> 0]}, 
                    AspectRatio -> Full, ImageSize -> {10, 10}, 
                    PlotRangePadding -> None, ImagePadding -> Automatic, 
                    BaselinePosition -> (Scaled[0.1] -> Baseline)], #}, {
                    GraphicsBox[{
                    Directive[
                    PointSize[0.5], 
                    AbsoluteThickness[1.6], 
                    EdgeForm[
                    Directive[
                    GrayLevel[0], 
                    Thickness[Small], 
                    Opacity[0.616]]], 
                    GrayLevel[0.5]], 
                    RectangleBox[{0, 0}, {10, 10}, "RoundingRadius" -> 0]}, 
                    AspectRatio -> Full, ImageSize -> {10, 10}, 
                    PlotRangePadding -> None, ImagePadding -> Automatic, 
                    BaselinePosition -> (Scaled[0.1] -> Baseline)], #2}, {
                    GraphicsBox[{
                    Directive[
                    PointSize[0.5], 
                    AbsoluteThickness[1.6], 
                    EdgeForm[
                    Directive[
                    GrayLevel[0], 
                    Thickness[Small], 
                    Opacity[0.616]]], 
                    RGBColor[1, 0, 0]], 
                    RectangleBox[{0, 0}, {10, 10}, "RoundingRadius" -> 0]}, 
                    AspectRatio -> Full, ImageSize -> {10, 10}, 
                    PlotRangePadding -> None, ImagePadding -> Automatic, 
                    BaselinePosition -> (Scaled[0.1] -> Baseline)], #3}}, 
                    GridBoxAlignment -> {
                    "Columns" -> {Center, Left}, "Rows" -> {{Baseline}}}, 
                    AutoDelete -> False, 
                    GridBoxDividers -> {
                    "Columns" -> {{False}}, "Rows" -> {{False}}}, 
                    GridBoxItemSize -> {
                    "Columns" -> {{All}}, "Rows" -> {{All}}}, 
                    GridBoxSpacings -> {
                    "Columns" -> {{0.5}}, "Rows" -> {{0.5}}}], "Grid"]}}, 
                   GridBoxAlignment -> {
                    "Columns" -> {{Left}}, "Rows" -> {{Top}}}, AutoDelete -> 
                   False, GridBoxItemSize -> {
                    "Columns" -> {{Automatic}}, "Rows" -> {{Automatic}}}, 
                   GridBoxSpacings -> {"Columns" -> {{1}}, "Rows" -> {{0}}}], 
                  "Grid"], Alignment -> Left, AppearanceElements -> None, 
                 ImageMargins -> {{5, 5}, {5, 5}}, ImageSizeAction -> 
                 "ResizeToFit"], LineIndent -> 0, StripOnInput -> False], {
                Directive[], 
                Directive[], FontFamily -> "Arial"}, Background -> Automatic, 
               StripOnInput -> False], TraditionalForm]& ),
            Editable->True,
            InterpretationFunction:>(RowBox[{"SwatchLegend", "[", 
               RowBox[{
                 RowBox[{"{", 
                   RowBox[{
                    RowBox[{"{", 
                    RowBox[{
                    RowBox[{"Directive", "[", 
                    RowBox[{
                    RowBox[{"EdgeForm", "[", 
                    RowBox[{"Directive", "[", 
                    RowBox[{
                    RowBox[{"Thickness", "[", "Small", "]"}], ",", 
                    RowBox[{"Opacity", "[", "0.616`", "]"}]}], "]"}], "]"}], 
                    ",", 
                    InterpretationBox[
                    ButtonBox[
                    TooltipBox[
                    GraphicsBox[{{
                    GrayLevel[0], 
                    RectangleBox[{0, 0}]}, {
                    GrayLevel[0], 
                    RectangleBox[{1, -1}]}, {
                    GrayLevel[1], 
                    RectangleBox[{0, -1}, {2, 1}]}}, AspectRatio -> 1, Frame -> 
                    True, FrameStyle -> GrayLevel[0.6666666666666666], 
                    FrameTicks -> None, PlotRangePadding -> None, ImageSize -> 
                    Dynamic[{Automatic, 1.35 CurrentValue["FontCapHeight"]/
                    AbsoluteCurrentValue[Magnification]}]], "GrayLevel[1]"], 
                    Appearance -> None, BaseStyle -> {}, BaselinePosition -> 
                    Baseline, DefaultBaseStyle -> {}, ButtonFunction :> 
                    With[{Typeset`box$ = EvaluationBox[]}, 
                    If[
                    Not[
                    AbsoluteCurrentValue["Deployed"]], 
                    SelectionMove[Typeset`box$, All, Expression]; 
                    FrontEnd`Private`$ColorSelectorInitialAlpha = 1; 
                    FrontEnd`Private`$ColorSelectorInitialColor = 
                    GrayLevel[1]; FrontEnd`Private`$ColorSelectorUseMakeBoxes = 
                    True; MathLink`CallFrontEnd[
                    FrontEnd`AttachCell[Typeset`box$, 
                    FrontEndResource["GrayLevelColorValueSelector"], {
                    0, {Left, Bottom}}, {Left, Top}, 
                    "ClosingActions" -> {
                    "SelectionDeparture", "ParentChanged", 
                    "EvaluatorQuit"}]]]], BaseStyle -> Inherited, Evaluator -> 
                    Automatic, Method -> "Preemptive"], 
                    GrayLevel[1], Editable -> False, Selectable -> False]}], 
                    "]"}], ",", 
                    RowBox[{"Directive", "[", 
                    RowBox[{
                    RowBox[{"EdgeForm", "[", 
                    RowBox[{"Directive", "[", 
                    RowBox[{
                    RowBox[{"Thickness", "[", "Small", "]"}], ",", 
                    RowBox[{"Opacity", "[", "0.616`", "]"}]}], "]"}], "]"}], 
                    ",", 
                    InterpretationBox[
                    ButtonBox[
                    TooltipBox[
                    GraphicsBox[{{
                    GrayLevel[0], 
                    RectangleBox[{0, 0}]}, {
                    GrayLevel[0], 
                    RectangleBox[{1, -1}]}, {
                    GrayLevel[1], 
                    RectangleBox[{0, -1}, {2, 1}]}}, AspectRatio -> 1, Frame -> 
                    True, FrameStyle -> GrayLevel[0.6666666666666666], 
                    FrameTicks -> None, PlotRangePadding -> None, ImageSize -> 
                    Dynamic[{Automatic, 1.35 CurrentValue["FontCapHeight"]/
                    AbsoluteCurrentValue[Magnification]}]], "GrayLevel[1]"], 
                    Appearance -> None, BaseStyle -> {}, BaselinePosition -> 
                    Baseline, DefaultBaseStyle -> {}, ButtonFunction :> 
                    With[{Typeset`box$ = EvaluationBox[]}, 
                    If[
                    Not[
                    AbsoluteCurrentValue["Deployed"]], 
                    SelectionMove[Typeset`box$, All, Expression]; 
                    FrontEnd`Private`$ColorSelectorInitialAlpha = 1; 
                    FrontEnd`Private`$ColorSelectorInitialColor = 
                    GrayLevel[1]; FrontEnd`Private`$ColorSelectorUseMakeBoxes = 
                    True; MathLink`CallFrontEnd[
                    FrontEnd`AttachCell[Typeset`box$, 
                    FrontEndResource["GrayLevelColorValueSelector"], {
                    0, {Left, Bottom}}, {Left, Top}, 
                    "ClosingActions" -> {
                    "SelectionDeparture", "ParentChanged", 
                    "EvaluatorQuit"}]]]], BaseStyle -> Inherited, Evaluator -> 
                    Automatic, Method -> "Preemptive"], 
                    GrayLevel[1], Editable -> False, Selectable -> False]}], 
                    "]"}], ",", 
                    RowBox[{"Directive", "[", 
                    RowBox[{
                    RowBox[{"EdgeForm", "[", 
                    RowBox[{"Directive", "[", 
                    RowBox[{
                    RowBox[{"Thickness", "[", "Small", "]"}], ",", 
                    RowBox[{"Opacity", "[", "0.616`", "]"}]}], "]"}], "]"}], 
                    ",", 
                    InterpretationBox[
                    ButtonBox[
                    TooltipBox[
                    GraphicsBox[{{
                    GrayLevel[0], 
                    RectangleBox[{0, 0}]}, {
                    GrayLevel[0], 
                    RectangleBox[{1, -1}]}, {
                    GrayLevel[1], 
                    RectangleBox[{0, -1}, {2, 1}]}}, AspectRatio -> 1, Frame -> 
                    True, FrameStyle -> GrayLevel[0.6666666666666666], 
                    FrameTicks -> None, PlotRangePadding -> None, ImageSize -> 
                    Dynamic[{Automatic, 1.35 CurrentValue["FontCapHeight"]/
                    AbsoluteCurrentValue[Magnification]}]], "GrayLevel[1]"], 
                    Appearance -> None, BaseStyle -> {}, BaselinePosition -> 
                    Baseline, DefaultBaseStyle -> {}, ButtonFunction :> 
                    With[{Typeset`box$ = EvaluationBox[]}, 
                    If[
                    Not[
                    AbsoluteCurrentValue["Deployed"]], 
                    SelectionMove[Typeset`box$, All, Expression]; 
                    FrontEnd`Private`$ColorSelectorInitialAlpha = 1; 
                    FrontEnd`Private`$ColorSelectorInitialColor = 
                    GrayLevel[1]; FrontEnd`Private`$ColorSelectorUseMakeBoxes = 
                    True; MathLink`CallFrontEnd[
                    FrontEnd`AttachCell[Typeset`box$, 
                    FrontEndResource["GrayLevelColorValueSelector"], {
                    0, {Left, Bottom}}, {Left, Top}, 
                    "ClosingActions" -> {
                    "SelectionDeparture", "ParentChanged", 
                    "EvaluatorQuit"}]]]], BaseStyle -> Inherited, Evaluator -> 
                    Automatic, Method -> "Preemptive"], 
                    GrayLevel[1], Editable -> False, Selectable -> False]}], 
                    "]"}], ",", 
                    RowBox[{"Directive", "[", 
                    RowBox[{
                    RowBox[{"EdgeForm", "[", 
                    RowBox[{"Directive", "[", 
                    RowBox[{
                    RowBox[{"Thickness", "[", "Small", "]"}], ",", 
                    RowBox[{"Opacity", "[", "0.616`", "]"}]}], "]"}], "]"}], 
                    ",", 
                    InterpretationBox[
                    ButtonBox[
                    TooltipBox[
                    GraphicsBox[{{
                    GrayLevel[0], 
                    RectangleBox[{0, 0}]}, {
                    GrayLevel[0], 
                    RectangleBox[{1, -1}]}, {
                    GrayLevel[1], 
                    RectangleBox[{0, -1}, {2, 1}]}}, AspectRatio -> 1, Frame -> 
                    True, FrameStyle -> GrayLevel[0.6666666666666666], 
                    FrameTicks -> None, PlotRangePadding -> None, ImageSize -> 
                    Dynamic[{Automatic, 1.35 CurrentValue["FontCapHeight"]/
                    AbsoluteCurrentValue[Magnification]}]], "GrayLevel[1]"], 
                    Appearance -> None, BaseStyle -> {}, BaselinePosition -> 
                    Baseline, DefaultBaseStyle -> {}, ButtonFunction :> 
                    With[{Typeset`box$ = EvaluationBox[]}, 
                    If[
                    Not[
                    AbsoluteCurrentValue["Deployed"]], 
                    SelectionMove[Typeset`box$, All, Expression]; 
                    FrontEnd`Private`$ColorSelectorInitialAlpha = 1; 
                    FrontEnd`Private`$ColorSelectorInitialColor = 
                    GrayLevel[1]; FrontEnd`Private`$ColorSelectorUseMakeBoxes = 
                    True; MathLink`CallFrontEnd[
                    FrontEnd`AttachCell[Typeset`box$, 
                    FrontEndResource["GrayLevelColorValueSelector"], {
                    0, {Left, Bottom}}, {Left, Top}, 
                    "ClosingActions" -> {
                    "SelectionDeparture", "ParentChanged", 
                    "EvaluatorQuit"}]]]], BaseStyle -> Inherited, Evaluator -> 
                    Automatic, Method -> "Preemptive"], 
                    GrayLevel[1], Editable -> False, Selectable -> False]}], 
                    "]"}]}], "}"}], ",", 
                    RowBox[{"{", 
                    RowBox[{
                    RowBox[{"Directive", "[", 
                    RowBox[{
                    RowBox[{"EdgeForm", "[", 
                    RowBox[{"Directive", "[", 
                    RowBox[{
                    RowBox[{"Thickness", "[", "Small", "]"}], ",", 
                    RowBox[{"Opacity", "[", "0.616`", "]"}]}], "]"}], "]"}], 
                    ",", 
                    InterpretationBox[
                    ButtonBox[
                    TooltipBox[
                    GraphicsBox[{{
                    GrayLevel[0], 
                    RectangleBox[{0, 0}]}, {
                    GrayLevel[0], 
                    RectangleBox[{1, -1}]}, {
                    GrayLevel[0], 
                    RectangleBox[{0, -1}, {2, 1}]}}, AspectRatio -> 1, Frame -> 
                    True, FrameStyle -> GrayLevel[0.], FrameTicks -> None, 
                    PlotRangePadding -> None, ImageSize -> 
                    Dynamic[{Automatic, 1.35 CurrentValue["FontCapHeight"]/
                    AbsoluteCurrentValue[Magnification]}]], "GrayLevel[0]"], 
                    Appearance -> None, BaseStyle -> {}, BaselinePosition -> 
                    Baseline, DefaultBaseStyle -> {}, ButtonFunction :> 
                    With[{Typeset`box$ = EvaluationBox[]}, 
                    If[
                    Not[
                    AbsoluteCurrentValue["Deployed"]], 
                    SelectionMove[Typeset`box$, All, Expression]; 
                    FrontEnd`Private`$ColorSelectorInitialAlpha = 1; 
                    FrontEnd`Private`$ColorSelectorInitialColor = 
                    GrayLevel[0]; FrontEnd`Private`$ColorSelectorUseMakeBoxes = 
                    True; MathLink`CallFrontEnd[
                    FrontEnd`AttachCell[Typeset`box$, 
                    FrontEndResource["GrayLevelColorValueSelector"], {
                    0, {Left, Bottom}}, {Left, Top}, 
                    "ClosingActions" -> {
                    "SelectionDeparture", "ParentChanged", 
                    "EvaluatorQuit"}]]]], BaseStyle -> Inherited, Evaluator -> 
                    Automatic, Method -> "Preemptive"], 
                    GrayLevel[0], Editable -> False, Selectable -> False]}], 
                    "]"}], ",", 
                    RowBox[{"Directive", "[", 
                    RowBox[{
                    RowBox[{"EdgeForm", "[", 
                    RowBox[{"Directive", "[", 
                    RowBox[{
                    RowBox[{"Thickness", "[", "Small", "]"}], ",", 
                    RowBox[{"Opacity", "[", "0.616`", "]"}]}], "]"}], "]"}], 
                    ",", 
                    InterpretationBox[
                    ButtonBox[
                    TooltipBox[
                    GraphicsBox[{{
                    GrayLevel[0], 
                    RectangleBox[{0, 0}]}, {
                    GrayLevel[0], 
                    RectangleBox[{1, -1}]}, {
                    GrayLevel[0.5], 
                    RectangleBox[{0, -1}, {2, 1}]}}, AspectRatio -> 1, Frame -> 
                    True, FrameStyle -> GrayLevel[0.33333333333333337`], 
                    FrameTicks -> None, PlotRangePadding -> None, ImageSize -> 
                    Dynamic[{Automatic, 1.35 CurrentValue["FontCapHeight"]/
                    AbsoluteCurrentValue[Magnification]}]], "GrayLevel[0.5]"],
                     Appearance -> None, BaseStyle -> {}, BaselinePosition -> 
                    Baseline, DefaultBaseStyle -> {}, ButtonFunction :> 
                    With[{Typeset`box$ = EvaluationBox[]}, 
                    If[
                    Not[
                    AbsoluteCurrentValue["Deployed"]], 
                    SelectionMove[Typeset`box$, All, Expression]; 
                    FrontEnd`Private`$ColorSelectorInitialAlpha = 1; 
                    FrontEnd`Private`$ColorSelectorInitialColor = 
                    GrayLevel[0.5]; 
                    FrontEnd`Private`$ColorSelectorUseMakeBoxes = True; 
                    MathLink`CallFrontEnd[
                    FrontEnd`AttachCell[Typeset`box$, 
                    FrontEndResource["GrayLevelColorValueSelector"], {
                    0, {Left, Bottom}}, {Left, Top}, 
                    "ClosingActions" -> {
                    "SelectionDeparture", "ParentChanged", 
                    "EvaluatorQuit"}]]]], BaseStyle -> Inherited, Evaluator -> 
                    Automatic, Method -> "Preemptive"], 
                    GrayLevel[0.5], Editable -> False, Selectable -> False]}],
                     "]"}], ",", 
                    RowBox[{"Directive", "[", 
                    RowBox[{
                    RowBox[{"EdgeForm", "[", 
                    RowBox[{"Directive", "[", 
                    RowBox[{
                    RowBox[{"Thickness", "[", "Small", "]"}], ",", 
                    RowBox[{"Opacity", "[", "0.616`", "]"}]}], "]"}], "]"}], 
                    ",", 
                    InterpretationBox[
                    ButtonBox[
                    TooltipBox[
                    GraphicsBox[{{
                    GrayLevel[0], 
                    RectangleBox[{0, 0}]}, {
                    GrayLevel[0], 
                    RectangleBox[{1, -1}]}, {
                    RGBColor[1, 0, 0], 
                    RectangleBox[{0, -1}, {2, 1}]}}, AspectRatio -> 1, Frame -> 
                    True, FrameStyle -> RGBColor[0.6666666666666666, 0., 0.], 
                    FrameTicks -> None, PlotRangePadding -> None, ImageSize -> 
                    Dynamic[{Automatic, 1.35 CurrentValue["FontCapHeight"]/
                    AbsoluteCurrentValue[Magnification]}]], 
                    "RGBColor[1, 0, 0]"], Appearance -> None, BaseStyle -> {},
                     BaselinePosition -> Baseline, DefaultBaseStyle -> {}, 
                    ButtonFunction :> With[{Typeset`box$ = EvaluationBox[]}, 
                    If[
                    Not[
                    AbsoluteCurrentValue["Deployed"]], 
                    SelectionMove[Typeset`box$, All, Expression]; 
                    FrontEnd`Private`$ColorSelectorInitialAlpha = 1; 
                    FrontEnd`Private`$ColorSelectorInitialColor = 
                    RGBColor[1, 0, 0]; 
                    FrontEnd`Private`$ColorSelectorUseMakeBoxes = True; 
                    MathLink`CallFrontEnd[
                    FrontEnd`AttachCell[Typeset`box$, 
                    FrontEndResource["RGBColorValueSelector"], {
                    0, {Left, Bottom}}, {Left, Top}, 
                    "ClosingActions" -> {
                    "SelectionDeparture", "ParentChanged", 
                    "EvaluatorQuit"}]]]], BaseStyle -> Inherited, Evaluator -> 
                    Automatic, Method -> "Preemptive"], 
                    RGBColor[1, 0, 0], Editable -> False, Selectable -> 
                    False]}], "]"}]}], "}"}]}], "}"}], ",", 
                 RowBox[{"{", 
                   RowBox[{
                    RowBox[{"{", "}"}], ",", 
                    RowBox[{"{", 
                    RowBox[{#, ",", #2, ",", #3}], "}"}]}], "}"}], ",", 
                 RowBox[{"LegendMarkers", "\[Rule]", 
                   RowBox[{"{", 
                    RowBox[{
                    RowBox[{"{", "None", "}"}], ",", 
                    RowBox[{"{", 
                    RowBox[{"Automatic", ",", "Automatic", ",", "Automatic"}],
                     "}"}]}], "}"}]}], ",", 
                 RowBox[{"LabelStyle", "\[Rule]", 
                   RowBox[{"{", 
                    RowBox[{
                    RowBox[{"Directive", "[", "]"}], ",", 
                    RowBox[{"Directive", "[", "]"}]}], "}"}]}], ",", 
                 RowBox[{"LegendLayout", "\[Rule]", "\"Column\""}]}], 
               "]"}]& )], Scaled[{0.2, 0.8}], ImageScaled[{0.5, 0.5}],
           BaseStyle->{FontSize -> Larger},
           FormatType->StandardForm]},
         AspectRatio->NCache[GoldenRatio^(-1), 0.6180339887498948],
         Axes->{False, True},
         AxesLabel->{
           FormBox["\"\"", TraditionalForm], 
           FormBox["\"freq.\"", TraditionalForm]},
         AxesOrigin->{0.3877941176470588, 0.},
         CoordinatesToolOptions:>{"DisplayFunction" -> ({
             Identity[
              Part[#, 1]], 
             Identity[
              Part[#, 2]]}& ), "CopiedValueFunction" -> ({
             Identity[
              Part[#, 1]], 
             Identity[
              Part[#, 2]]}& )},
         DisplayFunction->Identity,
         FrameLabel->{{None, None}, {None, None}},
         FrameTicks->{{Automatic, Automatic}, {{{1.0919117647058822`, 
              FormBox[
               InterpretationBox[
                StyleBox[
                 
                 GraphicsBox[{}, ImageSize -> {0, 0}, BaselinePosition -> 
                  Baseline], "CacheGraphics" -> False], 
                Spacer[0]], TraditionalForm], {0.004, 0}}, {
             2.0919117647058822`, 
              FormBox[
               InterpretationBox[
                StyleBox[
                 
                 GraphicsBox[{}, ImageSize -> {0, 0}, BaselinePosition -> 
                  Baseline], "CacheGraphics" -> False], 
                Spacer[0]], TraditionalForm], {0.004, 0}}, {
             3.0919117647058822`, 
              FormBox[
               InterpretationBox[
                StyleBox[
                 
                 GraphicsBox[{}, ImageSize -> {0, 0}, BaselinePosition -> 
                  Baseline], "CacheGraphics" -> False], 
                Spacer[0]], TraditionalForm], {0.004, 0}}, {
             3.6433823529411766`, 
              FormBox[
               InterpretationBox[
                StyleBox[
                 
                 GraphicsBox[{}, ImageSize -> {0, 0}, BaselinePosition -> 
                  Baseline], "CacheGraphics" -> False], 
                Spacer[0]], TraditionalForm], {0.008, 0}}, {4.194852941176471, 
              FormBox[
               InterpretationBox[
                StyleBox[
                 
                 GraphicsBox[{}, ImageSize -> {0, 0}, BaselinePosition -> 
                  Baseline], "CacheGraphics" -> False], 
                Spacer[0]], TraditionalForm], {0.004, 0}}, {5.194852941176471, 
              FormBox[
               InterpretationBox[
                StyleBox[
                 
                 GraphicsBox[{}, ImageSize -> {0, 0}, BaselinePosition -> 
                  Baseline], "CacheGraphics" -> False], 
                Spacer[0]], TraditionalForm], {0.004, 0}}, {6.194852941176471, 
              FormBox[
               InterpretationBox[
                StyleBox[
                 
                 GraphicsBox[{}, ImageSize -> {0, 0}, BaselinePosition -> 
                  Baseline], "CacheGraphics" -> False], 
                Spacer[0]], TraditionalForm], {0.004, 0}}, {
             6.7463235294117645`, 
              FormBox[
               InterpretationBox[
                StyleBox[
                 GraphicsBox[{}, ImageSize -> {0, 0}, BaselinePosition -> 
                  Baseline], "CacheGraphics" -> False], 
                Spacer[0]], TraditionalForm], {0.008, 0}}, {7.297794117647058, 
              FormBox[
               InterpretationBox[
                StyleBox[
                 
                 GraphicsBox[{}, ImageSize -> {0, 0}, BaselinePosition -> 
                  Baseline], "CacheGraphics" -> False], 
                Spacer[0]], TraditionalForm], {0.004, 0}}, {8.297794117647058, 
              FormBox[
               InterpretationBox[
                StyleBox[
                 
                 GraphicsBox[{}, ImageSize -> {0, 0}, BaselinePosition -> 
                  Baseline], "CacheGraphics" -> False], 
                Spacer[0]], TraditionalForm], {0.004, 0}}, {9.297794117647058, 
              FormBox[
               InterpretationBox[
                StyleBox[
                 
                 GraphicsBox[{}, ImageSize -> {0, 0}, BaselinePosition -> 
                  Baseline], "CacheGraphics" -> False], 
                Spacer[0]], TraditionalForm], {0.004, 0}}, {9.849264705882353, 
              FormBox[
               InterpretationBox[
                StyleBox[
                 
                 GraphicsBox[{}, ImageSize -> {0, 0}, BaselinePosition -> 
                  Baseline], "CacheGraphics" -> False], 
                Spacer[0]], TraditionalForm], {0.008, 0}}, {
             10.400735294117649`, 
              FormBox[
               InterpretationBox[
                StyleBox[
                 
                 GraphicsBox[{}, ImageSize -> {0, 0}, BaselinePosition -> 
                  Baseline], "CacheGraphics" -> False], 
                Spacer[0]], TraditionalForm], {0.004, 0}}, {
             11.400735294117649`, 
              FormBox[
               InterpretationBox[
                StyleBox[
                 
                 GraphicsBox[{}, ImageSize -> {0, 0}, BaselinePosition -> 
                  Baseline], "CacheGraphics" -> False], 
                Spacer[0]], TraditionalForm], {0.004, 0}}, {
             12.400735294117649`, 
              FormBox[
               InterpretationBox[
                StyleBox[
                 
                 GraphicsBox[{}, ImageSize -> {0, 0}, BaselinePosition -> 
                  Baseline], "CacheGraphics" -> False], 
                Spacer[0]], TraditionalForm], {0.004, 0}}}, {{
             1.0919117647058822`, 
              FormBox[
               InterpretationBox[
                StyleBox[
                 
                 GraphicsBox[{}, ImageSize -> {0, 0}, BaselinePosition -> 
                  Baseline], "CacheGraphics" -> False], 
                Spacer[0]], TraditionalForm], {0.004, 0}}, {
             2.0919117647058822`, 
              FormBox[
               InterpretationBox[
                StyleBox[
                 
                 GraphicsBox[{}, ImageSize -> {0, 0}, BaselinePosition -> 
                  Baseline], "CacheGraphics" -> False], 
                Spacer[0]], TraditionalForm], {0.004, 0}}, {
             3.0919117647058822`, 
              FormBox[
               InterpretationBox[
                StyleBox[
                 
                 GraphicsBox[{}, ImageSize -> {0, 0}, BaselinePosition -> 
                  Baseline], "CacheGraphics" -> False], 
                Spacer[0]], TraditionalForm], {0.004, 0}}, {
             3.6433823529411766`, 
              FormBox[
               InterpretationBox[
                StyleBox[
                 
                 GraphicsBox[{}, ImageSize -> {0, 0}, BaselinePosition -> 
                  Baseline], "CacheGraphics" -> False], 
                Spacer[0]], TraditionalForm], {0.008, 0}}, {4.194852941176471, 
              FormBox[
               InterpretationBox[
                StyleBox[
                 
                 GraphicsBox[{}, ImageSize -> {0, 0}, BaselinePosition -> 
                  Baseline], "CacheGraphics" -> False], 
                Spacer[0]], TraditionalForm], {0.004, 0}}, {5.194852941176471, 
              FormBox[
               InterpretationBox[
                StyleBox[
                 
                 GraphicsBox[{}, ImageSize -> {0, 0}, BaselinePosition -> 
                  Baseline], "CacheGraphics" -> False], 
                Spacer[0]], TraditionalForm], {0.004, 0}}, {6.194852941176471, 
              FormBox[
               InterpretationBox[
                StyleBox[
                 
                 GraphicsBox[{}, ImageSize -> {0, 0}, BaselinePosition -> 
                  Baseline], "CacheGraphics" -> False], 
                Spacer[0]], TraditionalForm], {0.004, 0}}, {
             6.7463235294117645`, 
              FormBox[
               InterpretationBox[
                StyleBox[
                 
                 GraphicsBox[{}, ImageSize -> {0, 0}, BaselinePosition -> 
                  Baseline], "CacheGraphics" -> False], 
                Spacer[0]], TraditionalForm], {0.008, 0}}, {7.297794117647058, 
              FormBox[
               InterpretationBox[
                StyleBox[
                 
                 GraphicsBox[{}, ImageSize -> {0, 0}, BaselinePosition -> 
                  Baseline], "CacheGraphics" -> False], 
                Spacer[0]], TraditionalForm], {0.004, 0}}, {8.297794117647058, 
              FormBox[
               InterpretationBox[
                StyleBox[
                 
                 GraphicsBox[{}, ImageSize -> {0, 0}, BaselinePosition -> 
                  Baseline], "CacheGraphics" -> False], 
                Spacer[0]], TraditionalForm], {0.004, 0}}, {9.297794117647058, 
              FormBox[
               InterpretationBox[
                StyleBox[
                 
                 GraphicsBox[{}, ImageSize -> {0, 0}, BaselinePosition -> 
                  Baseline], "CacheGraphics" -> False], 
                Spacer[0]], TraditionalForm], {0.004, 0}}, {9.849264705882353, 
              FormBox[
               InterpretationBox[
                StyleBox[
                 
                 GraphicsBox[{}, ImageSize -> {0, 0}, BaselinePosition -> 
                  Baseline], "CacheGraphics" -> False], 
                Spacer[0]], TraditionalForm], {0.008, 0}}, {
             10.400735294117649`, 
              FormBox[
               InterpretationBox[
                StyleBox[
                 
                 GraphicsBox[{}, ImageSize -> {0, 0}, BaselinePosition -> 
                  Baseline], "CacheGraphics" -> False], 
                Spacer[0]], TraditionalForm], {0.004, 0}}, {
             11.400735294117649`, 
              FormBox[
               InterpretationBox[
                StyleBox[
                 
                 GraphicsBox[{}, ImageSize -> {0, 0}, BaselinePosition -> 
                  Baseline], "CacheGraphics" -> False], 
                Spacer[0]], TraditionalForm], {0.004, 0}}, {
             12.400735294117649`, 
              FormBox[
               InterpretationBox[
                StyleBox[
                 
                 GraphicsBox[{}, ImageSize -> {0, 0}, BaselinePosition -> 
                  Baseline], "CacheGraphics" -> False], 
                Spacer[0]], TraditionalForm], {0.004, 0}}}}},
         GridLines->{None, None},
         GridLinesStyle->Directive[
           GrayLevel[0.5, 0.4]],
         PlotRange->{{All, All}, {0, 0.7}},
         PlotRangePadding->{{
            Scaled[0.02], 
            Scaled[0.02]}, {
            Scaled[0.02], 
            Scaled[0.05]}},
         Ticks->{None, Automatic}],
        TraditionalForm],
       InterpretTemplate[Legended[
         Graphics[{{
            Opacity[0], 
            Point[{0.3877941176470588, 0.}]}, {{}, {{{}, {{}, {{
                 Directive[
                  EdgeForm[
                   Directive[
                    Thickness[Small], 
                    Opacity[0.616]]], 
                  GrayLevel[0]], 
                 Tooltip[
                  StatusArea[
                   RawBoxes[
                    DynamicBox[{
                    FEPrivate`If[
                    CurrentValue["MouseOver"], 
                    EdgeForm[{
                    GrayLevel[0.5], 
                    AbsoluteThickness[1.5], 
                    Opacity[0.66]}], {}, {}], 
                    RectangleBox[{0.6323529411764706, 0.}, {1.551470588235294,
                     0.08176033440799224}, "RoundingRadius" -> 0]}]], 
                   0.08176033440799224], 
                  Style[0.08176033440799224, {}]]}, {
                 Directive[
                  EdgeForm[
                   Directive[
                    Thickness[Small], 
                    Opacity[0.616]]], 
                  GrayLevel[0.5]], 
                 Tooltip[
                  StatusArea[
                   RawBoxes[
                    DynamicBox[{
                    FEPrivate`If[
                    CurrentValue["MouseOver"], 
                    EdgeForm[{
                    GrayLevel[0.5], 
                    AbsoluteThickness[1.5], 
                    Opacity[0.66]}], {}, {}], 
                    
                    RectangleBox[{1.6323529411764703`, 0.}, {
                    2.551470588235294, 0.09613615455381785}, "RoundingRadius" -> 
                    0]}]], 0.09613615455381785], 
                  Style[0.09613615455381785, {}]]}, {
                 Directive[
                  EdgeForm[
                   Directive[
                    Thickness[Small], 
                    Opacity[0.616]]], 
                  RGBColor[1, 0, 0]], 
                 Tooltip[
                  StatusArea[
                   RawBoxes[
                    DynamicBox[{
                    FEPrivate`If[
                    CurrentValue["MouseOver"], 
                    EdgeForm[{
                    GrayLevel[0.5], 
                    AbsoluteThickness[1.5], 
                    Opacity[0.66]}], {}, {}], 
                    
                    RectangleBox[{2.6323529411764706`, 0.}, {
                    3.551470588235294, 0.09369533068444656}, "RoundingRadius" -> 
                    0]}]], 0.\
09369533068444656680752666876885252293902754451461770068851500283539867602641`\
54.41676119892213], 
                  Style[
                  0.0936953306844465668075266687688525229390275445146177006885\
1500283539867602641`54.41676119892213, {}]]}}}, {}, {}}, {{}, {{}, {{
                 Directive[
                  EdgeForm[
                   Directive[
                    Thickness[Small], 
                    Opacity[0.616]]], 
                  GrayLevel[0]], 
                 Tooltip[
                  StatusArea[
                   RawBoxes[
                    DynamicBox[{
                    FEPrivate`If[
                    CurrentValue["MouseOver"], 
                    EdgeForm[{
                    GrayLevel[0.5], 
                    AbsoluteThickness[1.5], 
                    Opacity[0.66]}], {}, {}], 
                    
                    RectangleBox[{3.735294117647059, 0.}, {4.654411764705882, 
                    0.13484892568395623`}, "RoundingRadius" -> 0]}]], 
                   0.13484892568395623`], 
                  Style[0.13484892568395623`, {}]]}, {
                 Directive[
                  EdgeForm[
                   Directive[
                    Thickness[Small], 
                    Opacity[0.616]]], 
                  GrayLevel[0.5]], 
                 Tooltip[
                  StatusArea[
                   RawBoxes[
                    DynamicBox[{
                    FEPrivate`If[
                    CurrentValue["MouseOver"], 
                    EdgeForm[{
                    GrayLevel[0.5], 
                    AbsoluteThickness[1.5], 
                    Opacity[0.66]}], {}, {}], 
                    
                    RectangleBox[{4.735294117647059, 0.}, {5.654411764705882, 
                    0.15225390984360626`}, "RoundingRadius" -> 0]}]], 
                   0.15225390984360626`], 
                  Style[0.15225390984360626`, {}]]}, {
                 Directive[
                  EdgeForm[
                   Directive[
                    Thickness[Small], 
                    Opacity[0.616]]], 
                  RGBColor[1, 0, 0]], 
                 Tooltip[
                  StatusArea[
                   RawBoxes[
                    DynamicBox[{
                    FEPrivate`If[
                    CurrentValue["MouseOver"], 
                    EdgeForm[{
                    GrayLevel[0.5], 
                    AbsoluteThickness[1.5], 
                    Opacity[0.66]}], {}, {}], 
                    
                    RectangleBox[{5.735294117647059, 0.}, {6.654411764705882, 
                    0.15020675828725755`}, "RoundingRadius" -> 0]}]], 
                   0.150206758287257541615627898701817217757778488090079723736\
3320717479571443062`54.546692989373035], 
                  Style[
                  0.1502067582872575416156278987018172177577784880900797237363\
320717479571443062`54.546692989373035, {}]]}}}, {}, {}}, {{}, {{}, {{
                 Directive[
                  EdgeForm[
                   Directive[
                    Thickness[Small], 
                    Opacity[0.616]]], 
                  GrayLevel[0]], 
                 Tooltip[
                  StatusArea[
                   RawBoxes[
                    DynamicBox[{
                    FEPrivate`If[
                    CurrentValue["MouseOver"], 
                    EdgeForm[{
                    GrayLevel[0.5], 
                    AbsoluteThickness[1.5], 
                    Opacity[0.66]}], {}, {}], 
                    
                    RectangleBox[{6.838235294117647, 0.}, {7.75735294117647, 
                    0.781770840986727}, "RoundingRadius" -> 0]}]], 
                   0.781770840986727], 
                  Style[0.781770840986727, {}]]}, {
                 Directive[
                  EdgeForm[
                   Directive[
                    Thickness[Small], 
                    Opacity[0.616]]], 
                  GrayLevel[0.5]], 
                 Tooltip[
                  StatusArea[
                   RawBoxes[
                    DynamicBox[{
                    FEPrivate`If[
                    CurrentValue["MouseOver"], 
                    EdgeForm[{
                    GrayLevel[0.5], 
                    AbsoluteThickness[1.5], 
                    Opacity[0.66]}], {}, {}], 
                    
                    RectangleBox[{7.838235294117647, 0.}, {8.757352941176471, 
                    0.7495400183992641}, "RoundingRadius" -> 0]}]], 
                   0.7495400183992641], 
                  Style[0.7495400183992641, {}]]}, {
                 Directive[
                  EdgeForm[
                   Directive[
                    Thickness[Small], 
                    Opacity[0.616]]], 
                  RGBColor[1, 0, 0]], 
                 Tooltip[
                  StatusArea[
                   RawBoxes[
                    DynamicBox[{
                    FEPrivate`If[
                    CurrentValue["MouseOver"], 
                    EdgeForm[{
                    GrayLevel[0.5], 
                    AbsoluteThickness[1.5], 
                    Opacity[0.66]}], {}, {}], 
                    
                    RectangleBox[{8.838235294117647, 0.}, {9.757352941176471, 
                    0.7551316088680863}, "RoundingRadius" -> 0]}]], 
                   0.755131608868086314379330198892677115311861920331996181268\
34809775443427239808`54.20612847475845], 
                  Style[
                  0.7551316088680863143793301988926771153118619203319961812683\
4809775443427239808`54.20612847475845, {}]]}}}, {}, {}}, {{}, {{}, {{
                 Directive[
                  EdgeForm[
                   Directive[
                    Thickness[Small], 
                    Opacity[0.616]]], 
                  GrayLevel[0]], 
                 Tooltip[
                  StatusArea[
                   RawBoxes[
                    DynamicBox[{
                    FEPrivate`If[
                    CurrentValue["MouseOver"], 
                    EdgeForm[{
                    GrayLevel[0.5], 
                    AbsoluteThickness[1.5], 
                    Opacity[0.66]}], {}, {}], 
                    
                    RectangleBox[{9.941176470588236, 0.}, {10.86029411764706, 
                    0.001619898921324583}, "RoundingRadius" -> 0]}]], 
                   0.001619898921324583], 
                  Style[0.001619898921324583, {}]]}, {
                 Directive[
                  EdgeForm[
                   Directive[
                    Thickness[Small], 
                    Opacity[0.616]]], 
                  GrayLevel[0.5]], 
                 Tooltip[
                  StatusArea[
                   RawBoxes[
                    DynamicBox[{
                    FEPrivate`If[
                    CurrentValue["MouseOver"], 
                    EdgeForm[{
                    GrayLevel[0.5], 
                    AbsoluteThickness[1.5], 
                    Opacity[0.66]}], {}, {}], 
                    
                    RectangleBox[{10.941176470588236`, 0.}, {
                    11.86029411764706, 0.0020699172033118675`}, 
                    "RoundingRadius" -> 0]}]], 0.0020699172033118675`], 
                  Style[0.0020699172033118675`, {}]]}, {
                 Directive[
                  EdgeForm[
                   Directive[
                    Thickness[Small], 
                    Opacity[0.616]]], 
                  RGBColor[1, 0, 0]], 
                 Tooltip[
                  StatusArea[
                   RawBoxes[
                    DynamicBox[{
                    FEPrivate`If[
                    CurrentValue["MouseOver"], 
                    EdgeForm[{
                    GrayLevel[0.5], 
                    AbsoluteThickness[1.5], 
                    Opacity[0.66]}], {}, {}], 
                    
                    RectangleBox[{11.941176470588236`, 0.}, {
                    12.86029411764706, 0.0009663021602095772}, 
                    "RoundingRadius" -> 0]}]], 
                   0.000966302160209577197515233636653143991332047063306394306\
80482766220990726966`54.535722931104324], 
                  Style[
                  0.0009663021602095771975152336366531439913320470633063943068\
0482766220990726966`54.535722931104324, {}]]}}}, {}, {}}}, {}, {}}, {}, {}, {
            Style[{Antialiasing -> False, {
               Directive[
                Thickness[Tiny]], {
                Line[{{0.3877941176470588, 0.}, {13.10974411764706, 0.}}]}, 
               Style[{
                 Directive[
                  Thickness[Tiny]], 
                 Directive[], {
                  Text["", 
                   
                   Offset[{9.999999999999998, 0.}, {12.86029411764706, 
                    0.}], {-1, 0}, {1, 0}]}}, "GraphicsLabel"]}, 
              Style[{{
                 Directive[
                  Thickness[Tiny]], 
                 Line[{{0.6323529411764706, 0.}, 
                   
                   Offset[{-1.102182119232618*^-15, -6.}, {0.6323529411764706,
                     0.}]}], 
                 Line[{{12.86029411764706, 0.}, 
                   
                   Offset[{-1.102182119232618*^-15, -6.}, {12.86029411764706, 
                    0.}]}], {{}, {}, {}, {}, {}, {}, {}, {}, {}, {}, {}, {}, \
{}, {}, {}, {}, {
                   Line[{{3.551470588235294, 0.}, 
                    
                    Offset[{-1.102182119232618*^-15, -6.}, {3.551470588235294,
                     0.}]}], 
                   Line[{{3.7352941176470584`, 0.}, 
                    
                    Offset[{-1.102182119232618*^-15, -6.}, {
                    3.7352941176470584`, 0.}]}], 
                   Line[{{6.654411764705882, 0.}, 
                    
                    Offset[{-1.102182119232618*^-15, -6.}, {6.654411764705882,
                     0.}]}], 
                   Line[{{6.838235294117647, 0.}, 
                    
                    Offset[{-1.102182119232618*^-15, -6.}, {6.838235294117647,
                     0.}]}], 
                   Line[{{9.757352941176471, 0.}, 
                    
                    Offset[{-1.102182119232618*^-15, -6.}, {9.757352941176471,
                     0.}]}], 
                   Line[{{9.941176470588236, 0.}, 
                    Offset[{-1.102182119232618*^-15, -6.}, {9.941176470588236,
                     0.}]}]}}}, 
                Style[{}, "GraphicsLabel"]}, "GraphicsTicks"]}, 
             "GraphicsAxes"]}}, {
          AspectRatio -> GoldenRatio^(-1), Axes -> {False, True}, 
           AxesLabel -> {"", "freq."}, AxesOrigin -> {0.3877941176470588, 0.},
            CoordinatesToolOptions -> {"DisplayFunction" -> ({
               Identity[
                Part[#, 1]], 
               Identity[
                Part[#, 2]]}& ), "CopiedValueFunction" -> ({
               Identity[
                Part[#, 1]], 
               Identity[
                Part[#, 2]]}& )}, FrameLabel -> {{None, None}, {None, None}}, 
           FrameTicks -> {{Automatic, Automatic}, {{{1.0919117647058822`, 
                Spacer[0], {
                0.0040000000000000000000000000000000000000000000000000000001`\
20., 0}}, {2.0919117647058822`, 
                Spacer[0], {
                0.0040000000000000000000000000000000000000000000000000000001`\
20., 0}}, {3.0919117647058822`, 
                Spacer[0], {
                0.0040000000000000000000000000000000000000000000000000000001`\
20., 0}}, {3.6433823529411766`, 
                Spacer[0], {0.008`20., 0}}, {4.194852941176471, 
                Spacer[0], {
                0.0040000000000000000000000000000000000000000000000000000001`\
20., 0}}, {5.194852941176471, 
                Spacer[0], {
                0.0040000000000000000000000000000000000000000000000000000001`\
20., 0}}, {6.194852941176471, 
                Spacer[0], {
                0.0040000000000000000000000000000000000000000000000000000001`\
20., 0}}, {6.7463235294117645`, 
                Spacer[0], {0.008`20., 0}}, {7.297794117647058, 
                Spacer[0], {
                0.0040000000000000000000000000000000000000000000000000000001`\
20., 0}}, {8.297794117647058, 
                Spacer[0], {
                0.0040000000000000000000000000000000000000000000000000000001`\
20., 0}}, {9.297794117647058, 
                Spacer[0], {
                0.0040000000000000000000000000000000000000000000000000000001`\
20., 0}}, {9.849264705882353, 
                Spacer[0], {0.008`20., 0}}, {10.400735294117649`, 
                Spacer[0], {
                0.0040000000000000000000000000000000000000000000000000000001`\
20., 0}}, {11.400735294117649`, 
                Spacer[0], {
                0.0040000000000000000000000000000000000000000000000000000001`\
20., 0}}, {12.400735294117649`, 
                Spacer[0], {
                0.0040000000000000000000000000000000000000000000000000000001`\
20., 0}}}, {{1.0919117647058822`, 
                Spacer[0], {
                0.0040000000000000000000000000000000000000000000000000000001`\
20., 0}}, {2.0919117647058822`, 
                Spacer[0], {
                0.0040000000000000000000000000000000000000000000000000000001`\
20., 0}}, {3.0919117647058822`, 
                Spacer[0], {
                0.0040000000000000000000000000000000000000000000000000000001`\
20., 0}}, {3.6433823529411766`, 
                Spacer[0], {0.008`20., 0}}, {4.194852941176471, 
                Spacer[0], {
                0.0040000000000000000000000000000000000000000000000000000001`\
20., 0}}, {5.194852941176471, 
                Spacer[0], {
                0.0040000000000000000000000000000000000000000000000000000001`\
20., 0}}, {6.194852941176471, 
                Spacer[0], {
                0.0040000000000000000000000000000000000000000000000000000001`\
20., 0}}, {6.7463235294117645`, 
                Spacer[0], {0.008`20., 0}}, {7.297794117647058, 
                Spacer[0], {
                0.0040000000000000000000000000000000000000000000000000000001`\
20., 0}}, {8.297794117647058, 
                Spacer[0], {
                0.0040000000000000000000000000000000000000000000000000000001`\
20., 0}}, {9.297794117647058, 
                Spacer[0], {
                0.0040000000000000000000000000000000000000000000000000000001`\
20., 0}}, {9.849264705882353, 
                Spacer[0], {0.008`20., 0}}, {10.400735294117649`, 
                Spacer[0], {
                0.0040000000000000000000000000000000000000000000000000000001`\
20., 0}}, {11.400735294117649`, 
                Spacer[0], {
                0.0040000000000000000000000000000000000000000000000000000001`\
20., 0}}, {12.400735294117649`, 
                Spacer[0], {
                0.0040000000000000000000000000000000000000000000000000000001`\
20., 0}}}}}, GridLines -> {None, None}, GridLinesStyle -> Directive[
             GrayLevel[0.5, 0.4]], PlotRange -> {{All, All}, {0, 0.7}}, 
           PlotRangePadding -> {{
              Scaled[0.02], 
              Scaled[0.02]}, {
              Scaled[0.02], 
              Scaled[0.05]}}, Ticks -> {None, Automatic}}], {
          Placed[
           SwatchLegend[{{
              Directive[
               EdgeForm[
                Directive[
                 Thickness[Small], 
                 Opacity[0.616]]], 
               GrayLevel[1]], 
              Directive[
               EdgeForm[
                Directive[
                 Thickness[Small], 
                 Opacity[0.616]]], 
               GrayLevel[1]], 
              Directive[
               EdgeForm[
                Directive[
                 Thickness[Small], 
                 Opacity[0.616]]], 
               GrayLevel[1]], 
              Directive[
               EdgeForm[
                Directive[
                 Thickness[Small], 
                 Opacity[0.616]]], 
               GrayLevel[1]]}, {
              Directive[
               EdgeForm[
                Directive[
                 Thickness[Small], 
                 Opacity[0.616]]], 
               GrayLevel[0]], 
              Directive[
               EdgeForm[
                Directive[
                 Thickness[Small], 
                 Opacity[0.616]]], 
               GrayLevel[0.5]], 
              Directive[
               EdgeForm[
                Directive[
                 Thickness[Small], 
                 Opacity[0.616]]], 
               RGBColor[1, 0, 0]]}}, {{}, {
             "O[\!\(\*SubscriptBox[\(f\), \(sfs\)]\)]", 
              "O[\!\(\*SubscriptBox[\(f\), \(block\)]\)]", "E[f]"}}, 
            LegendMarkers -> {{None}, {Automatic, Automatic, Automatic}}, 
            LabelStyle -> {
              Directive[], 
              Directive[]}, LegendLayout -> "Column"], {0.2, 0.8}, 
           Identity]}]& ],
       AutoDelete->True,
       Editable->True,
       SelectWithContents->False,
       Selectable->True],
      TraditionalForm], {193.5, -189.}, {Center, Center}, {360., 360.}], 
    InsetBox[
     FormBox[
      TagBox[
       FormBox[
        GraphicsBox[{{
           {Opacity[0], PointBox[{0.3877941176470588, 0.}]}, {{}, {{{}, {{}, {
                {GrayLevel[0], EdgeForm[{Opacity[0.616], Thickness[Small]}], 
                 TagBox[
                  TooltipBox[
                   TagBox[
                    DynamicBox[{
                    FEPrivate`If[
                    CurrentValue["MouseOver"], 
                    EdgeForm[{
                    GrayLevel[0.5], 
                    AbsoluteThickness[1.5], 
                    Opacity[0.66]}], {}, {}], 
                    
                    RectangleBox[{0.6323529411764706, 0.}, {1.551470588235294,
                     0.0441708567484965}, "RoundingRadius" -> 0]},
                    
                    ImageSizeCache->{{33.201501959327175`, 
                    63.00570355030413}, {-99.64043027036567, \
-83.75671945014824}}],
                    StatusArea[#, 0.0441708567484965]& ,
                    TagBoxNote->"0.0441708567484965"],
                   StyleBox["0.0441708567484965`", {}, StripOnInput -> False]],
                  Annotation[#, 
                   Style[0.0441708567484965, {}], "Tooltip"]& ]}, 
                {GrayLevel[0.5], EdgeForm[{Opacity[0.616], Thickness[Small]}], 
                 TagBox[
                  TooltipBox[
                   TagBox[
                    DynamicBox[{
                    FEPrivate`If[
                    CurrentValue["MouseOver"], 
                    EdgeForm[{
                    GrayLevel[0.5], 
                    AbsoluteThickness[1.5], 
                    Opacity[0.66]}], {}, {}], 
                    
                    RectangleBox[{1.6323529411764703`, 0.}, {
                    2.551470588235294, 0.047356828193832606`}, 
                    "RoundingRadius" -> 0]},
                    
                    ImageSizeCache->{{64.94847329031006, 
                    94.75267488128702}, {-100.74101605349082`, \
-83.75671945014824}}],
                    StatusArea[#, 0.047356828193832606`]& ,
                    TagBoxNote->"0.047356828193832606"],
                   StyleBox[
                   "0.047356828193832606`", {}, StripOnInput -> False]],
                  Annotation[#, 
                   Style[0.047356828193832606`, {}], "Tooltip"]& ]}, 
                {RGBColor[1, 0, 0], EdgeForm[{Opacity[0.616], Thickness[
                 Small]}], 
                 TagBox[
                  TooltipBox[
                   TagBox[
                    DynamicBox[{
                    FEPrivate`If[
                    CurrentValue["MouseOver"], 
                    EdgeForm[{
                    GrayLevel[0.5], 
                    AbsoluteThickness[1.5], 
                    Opacity[0.66]}], {}, {}], 
                    
                    RectangleBox[{2.6323529411764706`, 0.}, {
                    3.551470588235294, 0.05652282469448643}, "RoundingRadius" -> 
                    0]},
                    
                    ImageSizeCache->{{96.69544462129306, 
                    126.49964621226991`}, {-103.90738637723064`, \
-83.75671945014824}}],
                    
                    StatusArea[#, 
                    0.05652282469448643176796654980649486416860007114029940499\
967601837707501634935`54.5266613010949]& ,
                    
                    TagBoxNote->
                    "0.0565228246944864317679665498064948641686000711402994049\
9967601837707501634935`54.5266613010949"],
                   StyleBox[
                   "0.05652282469448643176796654980649486416860007114029940499\
967601837707501634935`54.5266613010949", {}, StripOnInput -> False]],
                  Annotation[#, 
                   Style[
                   0.056522824694486431767966549806494864168600071140299404999\
67601837707501634935`54.5266613010949, {}], 
                   "Tooltip"]& ]}}}, {}, {}}, {{}, {{}, {
                {GrayLevel[0], EdgeForm[{Opacity[0.616], Thickness[Small]}], 
                 TagBox[
                  TooltipBox[
                   TagBox[
                    DynamicBox[{
                    FEPrivate`If[
                    CurrentValue["MouseOver"], 
                    EdgeForm[{
                    GrayLevel[0.5], 
                    AbsoluteThickness[1.5], 
                    Opacity[0.66]}], {}, {}], 
                    
                    RectangleBox[{3.735294117647059, 0.}, {4.654411764705882, 
                    0.07016502648490226}, "RoundingRadius" -> 0]},
                    
                    ImageSizeCache->{{131.71048653046535`, 
                    161.5146881214423}, {-108.62005050453655`, \
-83.75671945014824}}],
                    StatusArea[#, 0.07016502648490226]& ,
                    TagBoxNote->"0.07016502648490226"],
                   StyleBox[
                   "0.07016502648490226`", {}, StripOnInput -> False]],
                  Annotation[#, 
                   Style[0.07016502648490226, {}], "Tooltip"]& ]}, 
                {GrayLevel[0.5], EdgeForm[{Opacity[0.616], Thickness[Small]}], 
                 TagBox[
                  TooltipBox[
                   TagBox[
                    DynamicBox[{
                    FEPrivate`If[
                    CurrentValue["MouseOver"], 
                    EdgeForm[{
                    GrayLevel[0.5], 
                    AbsoluteThickness[1.5], 
                    Opacity[0.66]}], {}, {}], 
                    
                    RectangleBox[{4.735294117647059, 0.}, {5.654411764705882, 
                    0.08351688693098384}, "RoundingRadius" -> 0]},
                    
                    ImageSizeCache->{{163.45745786144823`, 193.2616594524252},
                     {-113.23241694829119`, -83.75671945014824}}],
                    StatusArea[#, 0.08351688693098384]& ,
                    TagBoxNote->"0.08351688693098384"],
                   StyleBox[
                   "0.08351688693098384`", {}, StripOnInput -> False]],
                  Annotation[#, 
                   Style[0.08351688693098384, {}], "Tooltip"]& ]}, 
                {RGBColor[1, 0, 0], EdgeForm[{Opacity[0.616], Thickness[
                 Small]}], 
                 TagBox[
                  TooltipBox[
                   TagBox[
                    DynamicBox[{
                    FEPrivate`If[
                    CurrentValue["MouseOver"], 
                    EdgeForm[{
                    GrayLevel[0.5], 
                    AbsoluteThickness[1.5], 
                    Opacity[0.66]}], {}, {}], 
                    
                    RectangleBox[{5.735294117647059, 0.}, {6.654411764705882, 
                    0.07818625759462554}, "RoundingRadius" -> 0]},
                    
                    ImageSizeCache->{{195.20442919243123`, 
                    225.00863078340808`}, {-111.39096451741824`, \
-83.75671945014824}}],
                    
                    StatusArea[#, 
                    0.07818625759462554457412085583002761915478147078581799784\
03838079356847949308`54.63323995811534]& ,
                    
                    TagBoxNote->
                    "0.0781862575946255445741208558300276191547814707858179978\
403838079356847949308`54.63323995811534"],
                   StyleBox[
                   "0.07818625759462554457412085583002761915478147078581799784\
03838079356847949308`54.63323995811534", {}, StripOnInput -> False]],
                  Annotation[#, 
                   Style[
                   0.078186257594625544574120855830027619154781470785817997840\
3838079356847949308`54.63323995811534, {}], 
                   "Tooltip"]& ]}}}, {}, {}}, {{}, {{}, {
                {GrayLevel[0], EdgeForm[{Opacity[0.616], Thickness[Small]}], 
                 TagBox[
                  TooltipBox[
                   TagBox[
                    DynamicBox[{
                    FEPrivate`If[
                    CurrentValue["MouseOver"], 
                    EdgeForm[{
                    GrayLevel[0.5], 
                    AbsoluteThickness[1.5], 
                    Opacity[0.66]}], {}, {}], 
                    
                    RectangleBox[{6.838235294117647, 0.}, {7.75735294117647, 
                    0.8853708110385129}, "RoundingRadius" -> 0]},
                    
                    ImageSizeCache->{{230.21947110160352`, 
                    260.0236726925805}, {-390.2308283143967, \
-83.75671945014824}}],
                    StatusArea[#, 0.8853708110385129]& ,
                    TagBoxNote->"0.8853708110385129"],
                   StyleBox["0.8853708110385129`", {}, StripOnInput -> False]],
                  Annotation[#, 
                   Style[0.8853708110385129, {}], "Tooltip"]& ]}, 
                {GrayLevel[0.5], EdgeForm[{Opacity[0.616], Thickness[Small]}], 
                 TagBox[
                  TooltipBox[
                   TagBox[
                    DynamicBox[{
                    FEPrivate`If[
                    CurrentValue["MouseOver"], 
                    EdgeForm[{
                    GrayLevel[0.5], 
                    AbsoluteThickness[1.5], 
                    Opacity[0.66]}], {}, {}], 
                    
                    RectangleBox[{7.838235294117647, 0.}, {8.757352941176471, 
                    0.8683920704845816}, "RoundingRadius" -> 0]},
                    
                    ImageSizeCache->{{261.9664424325864, 
                    291.77064402356336`}, {-384.3655653044653, \
-83.75671945014824}}],
                    StatusArea[#, 0.8683920704845816]& ,
                    TagBoxNote->"0.8683920704845816"],
                   StyleBox["0.8683920704845816`", {}, StripOnInput -> False]],
                  Annotation[#, 
                   Style[0.8683920704845816, {}], "Tooltip"]& ]}, 
                {RGBColor[1, 0, 0], EdgeForm[{Opacity[0.616], Thickness[
                 Small]}], 
                 TagBox[
                  TooltipBox[
                   TagBox[
                    DynamicBox[{
                    FEPrivate`If[
                    CurrentValue["MouseOver"], 
                    EdgeForm[{
                    GrayLevel[0.5], 
                    AbsoluteThickness[1.5], 
                    Opacity[0.66]}], {}, {}], 
                    
                    RectangleBox[{8.838235294117647, 0.}, {9.757352941176471, 
                    0.8650612497401458}, "RoundingRadius" -> 0]},
                    
                    ImageSizeCache->{{293.7134137635694, 
                    323.51761535454625`}, {-383.21494169707836`, \
-83.75671945014824}}],
                    
                    StatusArea[#, 
                    0.86506124974014580550193105119454781180961242471738552677\
895197556679614115385`54.3152701777122]& ,
                    
                    TagBoxNote->
                    "0.8650612497401458055019310511945478118096124247173855267\
7895197556679614115385`54.3152701777122"],
                   StyleBox[
                   "0.86506124974014580550193105119454781180961242471738552677\
895197556679614115385`54.3152701777122", {}, StripOnInput -> False]],
                  Annotation[#, 
                   Style[
                   0.865061249740145805501931051194547811809612424717385526778\
95197556679614115385`54.3152701777122, {}], 
                   "Tooltip"]& ]}}}, {}, {}}, {{}, {{}, {
                {GrayLevel[0], EdgeForm[{Opacity[0.616], Thickness[Small]}], 
                 TagBox[
                  TooltipBox[
                   TagBox[
                    DynamicBox[{
                    FEPrivate`If[
                    CurrentValue["MouseOver"], 
                    EdgeForm[{
                    GrayLevel[0.5], 
                    AbsoluteThickness[1.5], 
                    Opacity[0.66]}], {}, {}], 
                    
                    RectangleBox[{9.941176470588236, 0.}, {10.86029411764706, 
                    0.0002933057280883368}, "RoundingRadius" -> 0]},
                    ImageSizeCache->{{328.7284556727417, 
                    358.53265726371865`}, {-84.48304117257477, \
-83.75671945014824}}],
                    StatusArea[#, 0.0002933057280883368]& ,
                    TagBoxNote->"0.0002933057280883368"],
                   StyleBox[
                   "0.0002933057280883368`", {}, StripOnInput -> False]],
                  Annotation[#, 
                   Style[0.0002933057280883368, {}], "Tooltip"]& ]}, 
                {GrayLevel[0.5], EdgeForm[{Opacity[0.616], Thickness[Small]}], 
                 TagBox[
                  TooltipBox[
                   TagBox[
                    DynamicBox[{
                    FEPrivate`If[
                    CurrentValue["MouseOver"], 
                    EdgeForm[{
                    GrayLevel[0.5], 
                    AbsoluteThickness[1.5], 
                    Opacity[0.66]}], {}, {}], 
                    
                    RectangleBox[{10.941176470588236`, 0.}, {
                    11.86029411764706, 0.0007342143906020559}, 
                    "RoundingRadius" -> 0]},
                    
                    ImageSizeCache->{{360.4754270037247, 
                    390.27962859470153`}, {-84.63535195562642, \
-83.75671945014824}}],
                    StatusArea[#, 0.0007342143906020559]& ,
                    TagBoxNote->"0.0007342143906020559"],
                   StyleBox[
                   "0.0007342143906020559`", {}, StripOnInput -> False]],
                  Annotation[#, 
                   Style[0.0007342143906020559, {}], "Tooltip"]& ]}, 
                {RGBColor[1, 0, 0], EdgeForm[{Opacity[0.616], Thickness[
                 Small]}], 
                 TagBox[
                  TooltipBox[
                   TagBox[
                    DynamicBox[{
                    FEPrivate`If[
                    CurrentValue["MouseOver"], 
                    EdgeForm[{
                    GrayLevel[0.5], 
                    AbsoluteThickness[1.5], 
                    Opacity[0.66]}], {}, {}], 
                    
                    RectangleBox[{11.941176470588236`, 0.}, {
                    12.86029411764706, 0.00022966797074221816`}, 
                    "RoundingRadius" -> 0]},
                    
                    ImageSizeCache->{{392.2223983347076, 
                    422.0265999256844}, {-84.46105767014645, \
-83.75671945014824}}],
                    
                    StatusArea[#, 
                    0.00022966797074221815598154316892970486700603335649707038\
0988198120444047566590234334366938687265`54.62544499235817]& ,
                    
                    TagBoxNote->
                    "0.0002296679707422181559815431689297048670060333564970703\
80988198120444047566590234334366938687265`54.62544499235817"],
                   StyleBox[
                   "0.00022966797074221815598154316892970486700603335649707038\
0988198120444047566590234334366938687265`54.62544499235817", {}, StripOnInput -> 
                    False]],
                  Annotation[#, 
                   Style[
                   0.000229667970742218155981543168929704867006033356497070380\
988198120444047566590234334366938687265`54.62544499235817, {}], 
                   "Tooltip"]& ]}}}, {}, {}}}, {}, {}}, {}, {}, 
           StyleBox[
            StyleBox[{
              {Thickness[Tiny], 
               LineBox[{{0.3877941176470588, 0.}, {13.10974411764706, 0.}}], 
               StyleBox[
                {Thickness[Tiny], 
                 InsetBox["\<\"\"\>", 
                  Offset[{9.999999999999998, 0.}, {12.86029411764706, 0.}], {-1, 0},
                   Automatic, {1, 0}]}, "GraphicsLabel",
                StripOnInput->False]}, 
              StyleBox[{
                {Thickness[Tiny], 
                 LineBox[{{0.6323529411764706, 0.}, 
                   Offset[{-1.102182119232618*^-15, -6.}, {0.6323529411764706,
                     0.}]}], 
                 LineBox[{{12.86029411764706, 0.}, 
                   Offset[{-1.102182119232618*^-15, -6.}, {12.86029411764706, 
                    0.}]}], {{}, {}, {}, {}, {}, {}, {}, {}, {}, {}, {}, {}, \
{}, {}, {}, {}, {LineBox[{{3.551470588235294, 0.}, 
                    Offset[{-1.102182119232618*^-15, -6.}, {3.551470588235294,
                     0.}]}], 
                   LineBox[{{3.7352941176470584`, 0.}, 
                    Offset[{-1.102182119232618*^-15, -6.}, {
                    3.7352941176470584`, 0.}]}], 
                   LineBox[{{6.654411764705882, 0.}, 
                    Offset[{-1.102182119232618*^-15, -6.}, {6.654411764705882,
                     0.}]}], 
                   LineBox[{{6.838235294117647, 0.}, 
                    Offset[{-1.102182119232618*^-15, -6.}, {6.838235294117647,
                     0.}]}], 
                   LineBox[{{9.757352941176471, 0.}, 
                    Offset[{-1.102182119232618*^-15, -6.}, {9.757352941176471,
                     0.}]}], 
                   LineBox[{{9.941176470588236, 0.}, 
                    Offset[{-1.102182119232618*^-15, -6.}, {9.941176470588236,
                     0.}]}]}}}, 
                StyleBox[{}, "GraphicsLabel",
                 StripOnInput->False]}, "GraphicsTicks",
               StripOnInput->False]},
             Antialiasing->False], "GraphicsAxes",
            StripOnInput->False]}, InsetBox[
           
           TemplateBox[{
            "\"O[\\!\\(\\*SubscriptBox[\\(f\\), \\(sfs\\)]\\)]\"",
             "\"O[\\!\\(\\*SubscriptBox[\\(f\\), \\(block\\)]\\)]\"",
             "\"E[f]\""},
            "SwatchLegend",
            DisplayFunction->(FormBox[
              StyleBox[
               StyleBox[
                PaneBox[
                 TagBox[
                  GridBox[{{
                    TagBox[
                    GridBox[{{
                    GraphicsBox[{
                    Directive[
                    PointSize[0.5], 
                    AbsoluteThickness[1.6], 
                    EdgeForm[
                    Directive[
                    GrayLevel[0], 
                    Thickness[Small], 
                    Opacity[0.616]]], 
                    GrayLevel[0]], 
                    RectangleBox[{0, 0}, {10, 10}, "RoundingRadius" -> 0]}, 
                    AspectRatio -> Full, ImageSize -> {10, 10}, 
                    PlotRangePadding -> None, ImagePadding -> Automatic, 
                    BaselinePosition -> (Scaled[0.1] -> Baseline)], #}, {
                    GraphicsBox[{
                    Directive[
                    PointSize[0.5], 
                    AbsoluteThickness[1.6], 
                    EdgeForm[
                    Directive[
                    GrayLevel[0], 
                    Thickness[Small], 
                    Opacity[0.616]]], 
                    GrayLevel[0.5]], 
                    RectangleBox[{0, 0}, {10, 10}, "RoundingRadius" -> 0]}, 
                    AspectRatio -> Full, ImageSize -> {10, 10}, 
                    PlotRangePadding -> None, ImagePadding -> Automatic, 
                    BaselinePosition -> (Scaled[0.1] -> Baseline)], #2}, {
                    GraphicsBox[{
                    Directive[
                    PointSize[0.5], 
                    AbsoluteThickness[1.6], 
                    EdgeForm[
                    Directive[
                    GrayLevel[0], 
                    Thickness[Small], 
                    Opacity[0.616]]], 
                    RGBColor[1, 0, 0]], 
                    RectangleBox[{0, 0}, {10, 10}, "RoundingRadius" -> 0]}, 
                    AspectRatio -> Full, ImageSize -> {10, 10}, 
                    PlotRangePadding -> None, ImagePadding -> Automatic, 
                    BaselinePosition -> (Scaled[0.1] -> Baseline)], #3}}, 
                    GridBoxAlignment -> {
                    "Columns" -> {Center, Left}, "Rows" -> {{Baseline}}}, 
                    AutoDelete -> False, 
                    GridBoxDividers -> {
                    "Columns" -> {{False}}, "Rows" -> {{False}}}, 
                    GridBoxItemSize -> {
                    "Columns" -> {{All}}, "Rows" -> {{All}}}, 
                    GridBoxSpacings -> {
                    "Columns" -> {{0.5}}, "Rows" -> {{0.5}}}], "Grid"]}}, 
                   GridBoxAlignment -> {
                    "Columns" -> {{Left}}, "Rows" -> {{Top}}}, AutoDelete -> 
                   False, GridBoxItemSize -> {
                    "Columns" -> {{Automatic}}, "Rows" -> {{Automatic}}}, 
                   GridBoxSpacings -> {"Columns" -> {{1}}, "Rows" -> {{0}}}], 
                  "Grid"], Alignment -> Left, AppearanceElements -> None, 
                 ImageMargins -> {{5, 5}, {5, 5}}, ImageSizeAction -> 
                 "ResizeToFit"], LineIndent -> 0, StripOnInput -> False], {
                Directive[], 
                Directive[], FontFamily -> "Arial"}, Background -> Automatic, 
               StripOnInput -> False], TraditionalForm]& ),
            Editable->True,
            InterpretationFunction:>(RowBox[{"SwatchLegend", "[", 
               RowBox[{
                 RowBox[{"{", 
                   RowBox[{
                    RowBox[{"{", 
                    RowBox[{
                    RowBox[{"Directive", "[", 
                    RowBox[{
                    RowBox[{"EdgeForm", "[", 
                    RowBox[{"Directive", "[", 
                    RowBox[{
                    RowBox[{"Thickness", "[", "Small", "]"}], ",", 
                    RowBox[{"Opacity", "[", "0.616`", "]"}]}], "]"}], "]"}], 
                    ",", 
                    InterpretationBox[
                    ButtonBox[
                    TooltipBox[
                    GraphicsBox[{{
                    GrayLevel[0], 
                    RectangleBox[{0, 0}]}, {
                    GrayLevel[0], 
                    RectangleBox[{1, -1}]}, {
                    GrayLevel[1], 
                    RectangleBox[{0, -1}, {2, 1}]}}, AspectRatio -> 1, Frame -> 
                    True, FrameStyle -> GrayLevel[0.6666666666666666], 
                    FrameTicks -> None, PlotRangePadding -> None, ImageSize -> 
                    Dynamic[{Automatic, 1.35 CurrentValue["FontCapHeight"]/
                    AbsoluteCurrentValue[Magnification]}]], "GrayLevel[1]"], 
                    Appearance -> None, BaseStyle -> {}, BaselinePosition -> 
                    Baseline, DefaultBaseStyle -> {}, ButtonFunction :> 
                    With[{Typeset`box$ = EvaluationBox[]}, 
                    If[
                    Not[
                    AbsoluteCurrentValue["Deployed"]], 
                    SelectionMove[Typeset`box$, All, Expression]; 
                    FrontEnd`Private`$ColorSelectorInitialAlpha = 1; 
                    FrontEnd`Private`$ColorSelectorInitialColor = 
                    GrayLevel[1]; FrontEnd`Private`$ColorSelectorUseMakeBoxes = 
                    True; MathLink`CallFrontEnd[
                    FrontEnd`AttachCell[Typeset`box$, 
                    FrontEndResource["GrayLevelColorValueSelector"], {
                    0, {Left, Bottom}}, {Left, Top}, 
                    "ClosingActions" -> {
                    "SelectionDeparture", "ParentChanged", 
                    "EvaluatorQuit"}]]]], BaseStyle -> Inherited, Evaluator -> 
                    Automatic, Method -> "Preemptive"], 
                    GrayLevel[1], Editable -> False, Selectable -> False]}], 
                    "]"}], ",", 
                    RowBox[{"Directive", "[", 
                    RowBox[{
                    RowBox[{"EdgeForm", "[", 
                    RowBox[{"Directive", "[", 
                    RowBox[{
                    RowBox[{"Thickness", "[", "Small", "]"}], ",", 
                    RowBox[{"Opacity", "[", "0.616`", "]"}]}], "]"}], "]"}], 
                    ",", 
                    InterpretationBox[
                    ButtonBox[
                    TooltipBox[
                    GraphicsBox[{{
                    GrayLevel[0], 
                    RectangleBox[{0, 0}]}, {
                    GrayLevel[0], 
                    RectangleBox[{1, -1}]}, {
                    GrayLevel[1], 
                    RectangleBox[{0, -1}, {2, 1}]}}, AspectRatio -> 1, Frame -> 
                    True, FrameStyle -> GrayLevel[0.6666666666666666], 
                    FrameTicks -> None, PlotRangePadding -> None, ImageSize -> 
                    Dynamic[{Automatic, 1.35 CurrentValue["FontCapHeight"]/
                    AbsoluteCurrentValue[Magnification]}]], "GrayLevel[1]"], 
                    Appearance -> None, BaseStyle -> {}, BaselinePosition -> 
                    Baseline, DefaultBaseStyle -> {}, ButtonFunction :> 
                    With[{Typeset`box$ = EvaluationBox[]}, 
                    If[
                    Not[
                    AbsoluteCurrentValue["Deployed"]], 
                    SelectionMove[Typeset`box$, All, Expression]; 
                    FrontEnd`Private`$ColorSelectorInitialAlpha = 1; 
                    FrontEnd`Private`$ColorSelectorInitialColor = 
                    GrayLevel[1]; FrontEnd`Private`$ColorSelectorUseMakeBoxes = 
                    True; MathLink`CallFrontEnd[
                    FrontEnd`AttachCell[Typeset`box$, 
                    FrontEndResource["GrayLevelColorValueSelector"], {
                    0, {Left, Bottom}}, {Left, Top}, 
                    "ClosingActions" -> {
                    "SelectionDeparture", "ParentChanged", 
                    "EvaluatorQuit"}]]]], BaseStyle -> Inherited, Evaluator -> 
                    Automatic, Method -> "Preemptive"], 
                    GrayLevel[1], Editable -> False, Selectable -> False]}], 
                    "]"}], ",", 
                    RowBox[{"Directive", "[", 
                    RowBox[{
                    RowBox[{"EdgeForm", "[", 
                    RowBox[{"Directive", "[", 
                    RowBox[{
                    RowBox[{"Thickness", "[", "Small", "]"}], ",", 
                    RowBox[{"Opacity", "[", "0.616`", "]"}]}], "]"}], "]"}], 
                    ",", 
                    InterpretationBox[
                    ButtonBox[
                    TooltipBox[
                    GraphicsBox[{{
                    GrayLevel[0], 
                    RectangleBox[{0, 0}]}, {
                    GrayLevel[0], 
                    RectangleBox[{1, -1}]}, {
                    GrayLevel[1], 
                    RectangleBox[{0, -1}, {2, 1}]}}, AspectRatio -> 1, Frame -> 
                    True, FrameStyle -> GrayLevel[0.6666666666666666], 
                    FrameTicks -> None, PlotRangePadding -> None, ImageSize -> 
                    Dynamic[{Automatic, 1.35 CurrentValue["FontCapHeight"]/
                    AbsoluteCurrentValue[Magnification]}]], "GrayLevel[1]"], 
                    Appearance -> None, BaseStyle -> {}, BaselinePosition -> 
                    Baseline, DefaultBaseStyle -> {}, ButtonFunction :> 
                    With[{Typeset`box$ = EvaluationBox[]}, 
                    If[
                    Not[
                    AbsoluteCurrentValue["Deployed"]], 
                    SelectionMove[Typeset`box$, All, Expression]; 
                    FrontEnd`Private`$ColorSelectorInitialAlpha = 1; 
                    FrontEnd`Private`$ColorSelectorInitialColor = 
                    GrayLevel[1]; FrontEnd`Private`$ColorSelectorUseMakeBoxes = 
                    True; MathLink`CallFrontEnd[
                    FrontEnd`AttachCell[Typeset`box$, 
                    FrontEndResource["GrayLevelColorValueSelector"], {
                    0, {Left, Bottom}}, {Left, Top}, 
                    "ClosingActions" -> {
                    "SelectionDeparture", "ParentChanged", 
                    "EvaluatorQuit"}]]]], BaseStyle -> Inherited, Evaluator -> 
                    Automatic, Method -> "Preemptive"], 
                    GrayLevel[1], Editable -> False, Selectable -> False]}], 
                    "]"}], ",", 
                    RowBox[{"Directive", "[", 
                    RowBox[{
                    RowBox[{"EdgeForm", "[", 
                    RowBox[{"Directive", "[", 
                    RowBox[{
                    RowBox[{"Thickness", "[", "Small", "]"}], ",", 
                    RowBox[{"Opacity", "[", "0.616`", "]"}]}], "]"}], "]"}], 
                    ",", 
                    InterpretationBox[
                    ButtonBox[
                    TooltipBox[
                    GraphicsBox[{{
                    GrayLevel[0], 
                    RectangleBox[{0, 0}]}, {
                    GrayLevel[0], 
                    RectangleBox[{1, -1}]}, {
                    GrayLevel[1], 
                    RectangleBox[{0, -1}, {2, 1}]}}, AspectRatio -> 1, Frame -> 
                    True, FrameStyle -> GrayLevel[0.6666666666666666], 
                    FrameTicks -> None, PlotRangePadding -> None, ImageSize -> 
                    Dynamic[{Automatic, 1.35 CurrentValue["FontCapHeight"]/
                    AbsoluteCurrentValue[Magnification]}]], "GrayLevel[1]"], 
                    Appearance -> None, BaseStyle -> {}, BaselinePosition -> 
                    Baseline, DefaultBaseStyle -> {}, ButtonFunction :> 
                    With[{Typeset`box$ = EvaluationBox[]}, 
                    If[
                    Not[
                    AbsoluteCurrentValue["Deployed"]], 
                    SelectionMove[Typeset`box$, All, Expression]; 
                    FrontEnd`Private`$ColorSelectorInitialAlpha = 1; 
                    FrontEnd`Private`$ColorSelectorInitialColor = 
                    GrayLevel[1]; FrontEnd`Private`$ColorSelectorUseMakeBoxes = 
                    True; MathLink`CallFrontEnd[
                    FrontEnd`AttachCell[Typeset`box$, 
                    FrontEndResource["GrayLevelColorValueSelector"], {
                    0, {Left, Bottom}}, {Left, Top}, 
                    "ClosingActions" -> {
                    "SelectionDeparture", "ParentChanged", 
                    "EvaluatorQuit"}]]]], BaseStyle -> Inherited, Evaluator -> 
                    Automatic, Method -> "Preemptive"], 
                    GrayLevel[1], Editable -> False, Selectable -> False]}], 
                    "]"}]}], "}"}], ",", 
                    RowBox[{"{", 
                    RowBox[{
                    RowBox[{"Directive", "[", 
                    RowBox[{
                    RowBox[{"EdgeForm", "[", 
                    RowBox[{"Directive", "[", 
                    RowBox[{
                    RowBox[{"Thickness", "[", "Small", "]"}], ",", 
                    RowBox[{"Opacity", "[", "0.616`", "]"}]}], "]"}], "]"}], 
                    ",", 
                    InterpretationBox[
                    ButtonBox[
                    TooltipBox[
                    GraphicsBox[{{
                    GrayLevel[0], 
                    RectangleBox[{0, 0}]}, {
                    GrayLevel[0], 
                    RectangleBox[{1, -1}]}, {
                    GrayLevel[0], 
                    RectangleBox[{0, -1}, {2, 1}]}}, AspectRatio -> 1, Frame -> 
                    True, FrameStyle -> GrayLevel[0.], FrameTicks -> None, 
                    PlotRangePadding -> None, ImageSize -> 
                    Dynamic[{Automatic, 1.35 CurrentValue["FontCapHeight"]/
                    AbsoluteCurrentValue[Magnification]}]], "GrayLevel[0]"], 
                    Appearance -> None, BaseStyle -> {}, BaselinePosition -> 
                    Baseline, DefaultBaseStyle -> {}, ButtonFunction :> 
                    With[{Typeset`box$ = EvaluationBox[]}, 
                    If[
                    Not[
                    AbsoluteCurrentValue["Deployed"]], 
                    SelectionMove[Typeset`box$, All, Expression]; 
                    FrontEnd`Private`$ColorSelectorInitialAlpha = 1; 
                    FrontEnd`Private`$ColorSelectorInitialColor = 
                    GrayLevel[0]; FrontEnd`Private`$ColorSelectorUseMakeBoxes = 
                    True; MathLink`CallFrontEnd[
                    FrontEnd`AttachCell[Typeset`box$, 
                    FrontEndResource["GrayLevelColorValueSelector"], {
                    0, {Left, Bottom}}, {Left, Top}, 
                    "ClosingActions" -> {
                    "SelectionDeparture", "ParentChanged", 
                    "EvaluatorQuit"}]]]], BaseStyle -> Inherited, Evaluator -> 
                    Automatic, Method -> "Preemptive"], 
                    GrayLevel[0], Editable -> False, Selectable -> False]}], 
                    "]"}], ",", 
                    RowBox[{"Directive", "[", 
                    RowBox[{
                    RowBox[{"EdgeForm", "[", 
                    RowBox[{"Directive", "[", 
                    RowBox[{
                    RowBox[{"Thickness", "[", "Small", "]"}], ",", 
                    RowBox[{"Opacity", "[", "0.616`", "]"}]}], "]"}], "]"}], 
                    ",", 
                    InterpretationBox[
                    ButtonBox[
                    TooltipBox[
                    GraphicsBox[{{
                    GrayLevel[0], 
                    RectangleBox[{0, 0}]}, {
                    GrayLevel[0], 
                    RectangleBox[{1, -1}]}, {
                    GrayLevel[0.5], 
                    RectangleBox[{0, -1}, {2, 1}]}}, AspectRatio -> 1, Frame -> 
                    True, FrameStyle -> GrayLevel[0.33333333333333337`], 
                    FrameTicks -> None, PlotRangePadding -> None, ImageSize -> 
                    Dynamic[{Automatic, 1.35 CurrentValue["FontCapHeight"]/
                    AbsoluteCurrentValue[Magnification]}]], "GrayLevel[0.5]"],
                     Appearance -> None, BaseStyle -> {}, BaselinePosition -> 
                    Baseline, DefaultBaseStyle -> {}, ButtonFunction :> 
                    With[{Typeset`box$ = EvaluationBox[]}, 
                    If[
                    Not[
                    AbsoluteCurrentValue["Deployed"]], 
                    SelectionMove[Typeset`box$, All, Expression]; 
                    FrontEnd`Private`$ColorSelectorInitialAlpha = 1; 
                    FrontEnd`Private`$ColorSelectorInitialColor = 
                    GrayLevel[0.5]; 
                    FrontEnd`Private`$ColorSelectorUseMakeBoxes = True; 
                    MathLink`CallFrontEnd[
                    FrontEnd`AttachCell[Typeset`box$, 
                    FrontEndResource["GrayLevelColorValueSelector"], {
                    0, {Left, Bottom}}, {Left, Top}, 
                    "ClosingActions" -> {
                    "SelectionDeparture", "ParentChanged", 
                    "EvaluatorQuit"}]]]], BaseStyle -> Inherited, Evaluator -> 
                    Automatic, Method -> "Preemptive"], 
                    GrayLevel[0.5], Editable -> False, Selectable -> False]}],
                     "]"}], ",", 
                    RowBox[{"Directive", "[", 
                    RowBox[{
                    RowBox[{"EdgeForm", "[", 
                    RowBox[{"Directive", "[", 
                    RowBox[{
                    RowBox[{"Thickness", "[", "Small", "]"}], ",", 
                    RowBox[{"Opacity", "[", "0.616`", "]"}]}], "]"}], "]"}], 
                    ",", 
                    InterpretationBox[
                    ButtonBox[
                    TooltipBox[
                    GraphicsBox[{{
                    GrayLevel[0], 
                    RectangleBox[{0, 0}]}, {
                    GrayLevel[0], 
                    RectangleBox[{1, -1}]}, {
                    RGBColor[1, 0, 0], 
                    RectangleBox[{0, -1}, {2, 1}]}}, AspectRatio -> 1, Frame -> 
                    True, FrameStyle -> RGBColor[0.6666666666666666, 0., 0.], 
                    FrameTicks -> None, PlotRangePadding -> None, ImageSize -> 
                    Dynamic[{Automatic, 1.35 CurrentValue["FontCapHeight"]/
                    AbsoluteCurrentValue[Magnification]}]], 
                    "RGBColor[1, 0, 0]"], Appearance -> None, BaseStyle -> {},
                     BaselinePosition -> Baseline, DefaultBaseStyle -> {}, 
                    ButtonFunction :> With[{Typeset`box$ = EvaluationBox[]}, 
                    If[
                    Not[
                    AbsoluteCurrentValue["Deployed"]], 
                    SelectionMove[Typeset`box$, All, Expression]; 
                    FrontEnd`Private`$ColorSelectorInitialAlpha = 1; 
                    FrontEnd`Private`$ColorSelectorInitialColor = 
                    RGBColor[1, 0, 0]; 
                    FrontEnd`Private`$ColorSelectorUseMakeBoxes = True; 
                    MathLink`CallFrontEnd[
                    FrontEnd`AttachCell[Typeset`box$, 
                    FrontEndResource["RGBColorValueSelector"], {
                    0, {Left, Bottom}}, {Left, Top}, 
                    "ClosingActions" -> {
                    "SelectionDeparture", "ParentChanged", 
                    "EvaluatorQuit"}]]]], BaseStyle -> Inherited, Evaluator -> 
                    Automatic, Method -> "Preemptive"], 
                    RGBColor[1, 0, 0], Editable -> False, Selectable -> 
                    False]}], "]"}]}], "}"}]}], "}"}], ",", 
                 RowBox[{"{", 
                   RowBox[{
                    RowBox[{"{", "}"}], ",", 
                    RowBox[{"{", 
                    RowBox[{#, ",", #2, ",", #3}], "}"}]}], "}"}], ",", 
                 RowBox[{"LegendMarkers", "\[Rule]", 
                   RowBox[{"{", 
                    RowBox[{
                    RowBox[{"{", "None", "}"}], ",", 
                    RowBox[{"{", 
                    RowBox[{"Automatic", ",", "Automatic", ",", "Automatic"}],
                     "}"}]}], "}"}]}], ",", 
                 RowBox[{"LabelStyle", "\[Rule]", 
                   RowBox[{"{", 
                    RowBox[{
                    RowBox[{"Directive", "[", "]"}], ",", 
                    RowBox[{"Directive", "[", "]"}]}], "}"}]}], ",", 
                 RowBox[{"LegendLayout", "\[Rule]", "\"Column\""}]}], 
               "]"}]& )], Scaled[{0.2, 0.8}], ImageScaled[{0.5, 0.5}],
           BaseStyle->{FontSize -> Larger},
           FormatType->StandardForm]},
         AspectRatio->NCache[GoldenRatio^(-1), 0.6180339887498948],
         Axes->{False, True},
         AxesLabel->{
           FormBox["\"\"", TraditionalForm], 
           FormBox["\"freq.\"", TraditionalForm]},
         AxesOrigin->{0.3877941176470588, 0.},
         CoordinatesToolOptions:>{"DisplayFunction" -> ({
             Identity[
              Part[#, 1]], 
             Identity[
              Part[#, 2]]}& ), "CopiedValueFunction" -> ({
             Identity[
              Part[#, 1]], 
             Identity[
              Part[#, 2]]}& )},
         DisplayFunction->Identity,
         FrameLabel->{{None, None}, {None, None}},
         FrameTicks->{{Automatic, Automatic}, {{{1.0919117647058822`, 
              FormBox[
               InterpretationBox[
                StyleBox[
                 
                 GraphicsBox[{}, ImageSize -> {0, 0}, BaselinePosition -> 
                  Baseline], "CacheGraphics" -> False], 
                Spacer[0]], TraditionalForm], {0.004, 0}}, {
             2.0919117647058822`, 
              FormBox[
               InterpretationBox[
                StyleBox[
                 
                 GraphicsBox[{}, ImageSize -> {0, 0}, BaselinePosition -> 
                  Baseline], "CacheGraphics" -> False], 
                Spacer[0]], TraditionalForm], {0.004, 0}}, {
             3.0919117647058822`, 
              FormBox[
               InterpretationBox[
                StyleBox[
                 
                 GraphicsBox[{}, ImageSize -> {0, 0}, BaselinePosition -> 
                  Baseline], "CacheGraphics" -> False], 
                Spacer[0]], TraditionalForm], {0.004, 0}}, {
             3.6433823529411766`, 
              FormBox[
               InterpretationBox[
                StyleBox[
                 
                 GraphicsBox[{}, ImageSize -> {0, 0}, BaselinePosition -> 
                  Baseline], "CacheGraphics" -> False], 
                Spacer[0]], TraditionalForm], {0.008, 0}}, {4.194852941176471, 
              FormBox[
               InterpretationBox[
                StyleBox[
                 
                 GraphicsBox[{}, ImageSize -> {0, 0}, BaselinePosition -> 
                  Baseline], "CacheGraphics" -> False], 
                Spacer[0]], TraditionalForm], {0.004, 0}}, {5.194852941176471, 
              FormBox[
               InterpretationBox[
                StyleBox[
                 
                 GraphicsBox[{}, ImageSize -> {0, 0}, BaselinePosition -> 
                  Baseline], "CacheGraphics" -> False], 
                Spacer[0]], TraditionalForm], {0.004, 0}}, {6.194852941176471, 
              FormBox[
               InterpretationBox[
                StyleBox[
                 
                 GraphicsBox[{}, ImageSize -> {0, 0}, BaselinePosition -> 
                  Baseline], "CacheGraphics" -> False], 
                Spacer[0]], TraditionalForm], {0.004, 0}}, {
             6.7463235294117645`, 
              FormBox[
               InterpretationBox[
                StyleBox[
                 
                 GraphicsBox[{}, ImageSize -> {0, 0}, BaselinePosition -> 
                  Baseline], "CacheGraphics" -> False], 
                Spacer[0]], TraditionalForm], {0.008, 0}}, {7.297794117647058, 
              FormBox[
               InterpretationBox[
                StyleBox[
                 
                 GraphicsBox[{}, ImageSize -> {0, 0}, BaselinePosition -> 
                  Baseline], "CacheGraphics" -> False], 
                Spacer[0]], TraditionalForm], {0.004, 0}}, {8.297794117647058, 
              FormBox[
               InterpretationBox[
                StyleBox[
                 
                 GraphicsBox[{}, ImageSize -> {0, 0}, BaselinePosition -> 
                  Baseline], "CacheGraphics" -> False], 
                Spacer[0]], TraditionalForm], {0.004, 0}}, {9.297794117647058, 
              FormBox[
               InterpretationBox[
                StyleBox[
                 
                 GraphicsBox[{}, ImageSize -> {0, 0}, BaselinePosition -> 
                  Baseline], "CacheGraphics" -> False], 
                Spacer[0]], TraditionalForm], {0.004, 0}}, {9.849264705882353, 
              FormBox[
               InterpretationBox[
                StyleBox[
                 
                 GraphicsBox[{}, ImageSize -> {0, 0}, BaselinePosition -> 
                  Baseline], "CacheGraphics" -> False], 
                Spacer[0]], TraditionalForm], {0.008, 0}}, {
             10.400735294117649`, 
              FormBox[
               InterpretationBox[
                StyleBox[
                 GraphicsBox[{}, ImageSize -> {0, 0}, BaselinePosition -> 
                  Baseline], "CacheGraphics" -> False], 
                Spacer[0]], TraditionalForm], {0.004, 0}}, {
             11.400735294117649`, 
              FormBox[
               InterpretationBox[
                StyleBox[
                 
                 GraphicsBox[{}, ImageSize -> {0, 0}, BaselinePosition -> 
                  Baseline], "CacheGraphics" -> False], 
                Spacer[0]], TraditionalForm], {0.004, 0}}, {
             12.400735294117649`, 
              FormBox[
               InterpretationBox[
                StyleBox[
                 
                 GraphicsBox[{}, ImageSize -> {0, 0}, BaselinePosition -> 
                  Baseline], "CacheGraphics" -> False], 
                Spacer[0]], TraditionalForm], {0.004, 0}}}, {{
             1.0919117647058822`, 
              FormBox[
               InterpretationBox[
                StyleBox[
                 
                 GraphicsBox[{}, ImageSize -> {0, 0}, BaselinePosition -> 
                  Baseline], "CacheGraphics" -> False], 
                Spacer[0]], TraditionalForm], {0.004, 0}}, {
             2.0919117647058822`, 
              FormBox[
               InterpretationBox[
                StyleBox[
                 
                 GraphicsBox[{}, ImageSize -> {0, 0}, BaselinePosition -> 
                  Baseline], "CacheGraphics" -> False], 
                Spacer[0]], TraditionalForm], {0.004, 0}}, {
             3.0919117647058822`, 
              FormBox[
               InterpretationBox[
                StyleBox[
                 
                 GraphicsBox[{}, ImageSize -> {0, 0}, BaselinePosition -> 
                  Baseline], "CacheGraphics" -> False], 
                Spacer[0]], TraditionalForm], {0.004, 0}}, {
             3.6433823529411766`, 
              FormBox[
               InterpretationBox[
                StyleBox[
                 
                 GraphicsBox[{}, ImageSize -> {0, 0}, BaselinePosition -> 
                  Baseline], "CacheGraphics" -> False], 
                Spacer[0]], TraditionalForm], {0.008, 0}}, {4.194852941176471, 
              FormBox[
               InterpretationBox[
                StyleBox[
                 
                 GraphicsBox[{}, ImageSize -> {0, 0}, BaselinePosition -> 
                  Baseline], "CacheGraphics" -> False], 
                Spacer[0]], TraditionalForm], {0.004, 0}}, {5.194852941176471, 
              FormBox[
               InterpretationBox[
                StyleBox[
                 
                 GraphicsBox[{}, ImageSize -> {0, 0}, BaselinePosition -> 
                  Baseline], "CacheGraphics" -> False], 
                Spacer[0]], TraditionalForm], {0.004, 0}}, {6.194852941176471, 
              FormBox[
               InterpretationBox[
                StyleBox[
                 
                 GraphicsBox[{}, ImageSize -> {0, 0}, BaselinePosition -> 
                  Baseline], "CacheGraphics" -> False], 
                Spacer[0]], TraditionalForm], {0.004, 0}}, {
             6.7463235294117645`, 
              FormBox[
               InterpretationBox[
                StyleBox[
                 
                 GraphicsBox[{}, ImageSize -> {0, 0}, BaselinePosition -> 
                  Baseline], "CacheGraphics" -> False], 
                Spacer[0]], TraditionalForm], {0.008, 0}}, {7.297794117647058, 
              FormBox[
               InterpretationBox[
                StyleBox[
                 
                 GraphicsBox[{}, ImageSize -> {0, 0}, BaselinePosition -> 
                  Baseline], "CacheGraphics" -> False], 
                Spacer[0]], TraditionalForm], {0.004, 0}}, {8.297794117647058, 
              FormBox[
               InterpretationBox[
                StyleBox[
                 
                 GraphicsBox[{}, ImageSize -> {0, 0}, BaselinePosition -> 
                  Baseline], "CacheGraphics" -> False], 
                Spacer[0]], TraditionalForm], {0.004, 0}}, {9.297794117647058, 
              FormBox[
               InterpretationBox[
                StyleBox[
                 
                 GraphicsBox[{}, ImageSize -> {0, 0}, BaselinePosition -> 
                  Baseline], "CacheGraphics" -> False], 
                Spacer[0]], TraditionalForm], {0.004, 0}}, {9.849264705882353, 
              FormBox[
               InterpretationBox[
                StyleBox[
                 
                 GraphicsBox[{}, ImageSize -> {0, 0}, BaselinePosition -> 
                  Baseline], "CacheGraphics" -> False], 
                Spacer[0]], TraditionalForm], {0.008, 0}}, {
             10.400735294117649`, 
              FormBox[
               InterpretationBox[
                StyleBox[
                 
                 GraphicsBox[{}, ImageSize -> {0, 0}, BaselinePosition -> 
                  Baseline], "CacheGraphics" -> False], 
                Spacer[0]], TraditionalForm], {0.004, 0}}, {
             11.400735294117649`, 
              FormBox[
               InterpretationBox[
                StyleBox[
                 
                 GraphicsBox[{}, ImageSize -> {0, 0}, BaselinePosition -> 
                  Baseline], "CacheGraphics" -> False], 
                Spacer[0]], TraditionalForm], {0.004, 0}}, {
             12.400735294117649`, 
              FormBox[
               InterpretationBox[
                StyleBox[
                 
                 GraphicsBox[{}, ImageSize -> {0, 0}, BaselinePosition -> 
                  Baseline], "CacheGraphics" -> False], 
                Spacer[0]], TraditionalForm], {0.004, 0}}}}},
         GridLines->{None, None},
         GridLinesStyle->Directive[
           GrayLevel[0.5, 0.4]],
         PlotRange->{{All, All}, {0, 0.7}},
         PlotRangePadding->{{
            Scaled[0.02], 
            Scaled[0.02]}, {
            Scaled[0.02], 
            Scaled[0.05]}},
         Ticks->{None, Automatic}],
        TraditionalForm],
       InterpretTemplate[Legended[
         Graphics[{{
            Opacity[0], 
            Point[{0.3877941176470588, 0.}]}, {{}, {{{}, {{}, {{
                 Directive[
                  EdgeForm[
                   Directive[
                    Thickness[Small], 
                    Opacity[0.616]]], 
                  GrayLevel[0]], 
                 Tooltip[
                  StatusArea[
                   RawBoxes[
                    DynamicBox[{
                    FEPrivate`If[
                    CurrentValue["MouseOver"], 
                    EdgeForm[{
                    GrayLevel[0.5], 
                    AbsoluteThickness[1.5], 
                    Opacity[0.66]}], {}, {}], 
                    
                    RectangleBox[{0.6323529411764706, 0.}, {1.551470588235294,
                     0.0441708567484965}, "RoundingRadius" -> 0]}]], 
                   0.0441708567484965], 
                  Style[0.0441708567484965, {}]]}, {
                 Directive[
                  EdgeForm[
                   Directive[
                    Thickness[Small], 
                    Opacity[0.616]]], 
                  GrayLevel[0.5]], 
                 Tooltip[
                  StatusArea[
                   RawBoxes[
                    DynamicBox[{
                    FEPrivate`If[
                    CurrentValue["MouseOver"], 
                    EdgeForm[{
                    GrayLevel[0.5], 
                    AbsoluteThickness[1.5], 
                    Opacity[0.66]}], {}, {}], 
                    
                    RectangleBox[{1.6323529411764703`, 0.}, {
                    2.551470588235294, 0.047356828193832606`}, 
                    "RoundingRadius" -> 0]}]], 0.047356828193832606`], 
                  Style[0.047356828193832606`, {}]]}, {
                 Directive[
                  EdgeForm[
                   Directive[
                    Thickness[Small], 
                    Opacity[0.616]]], 
                  RGBColor[1, 0, 0]], 
                 Tooltip[
                  StatusArea[
                   RawBoxes[
                    DynamicBox[{
                    FEPrivate`If[
                    CurrentValue["MouseOver"], 
                    EdgeForm[{
                    GrayLevel[0.5], 
                    AbsoluteThickness[1.5], 
                    Opacity[0.66]}], {}, {}], 
                    
                    RectangleBox[{2.6323529411764706`, 0.}, {
                    3.551470588235294, 0.05652282469448643}, "RoundingRadius" -> 
                    0]}]], 0.\
05652282469448643176796654980649486416860007114029940499967601837707501634935`\
54.5266613010949], 
                  Style[
                  0.0565228246944864317679665498064948641686000711402994049996\
7601837707501634935`54.5266613010949, {}]]}}}, {}, {}}, {{}, {{}, {{
                 Directive[
                  EdgeForm[
                   Directive[
                    Thickness[Small], 
                    Opacity[0.616]]], 
                  GrayLevel[0]], 
                 Tooltip[
                  StatusArea[
                   RawBoxes[
                    DynamicBox[{
                    FEPrivate`If[
                    CurrentValue["MouseOver"], 
                    EdgeForm[{
                    GrayLevel[0.5], 
                    AbsoluteThickness[1.5], 
                    Opacity[0.66]}], {}, {}], 
                    
                    RectangleBox[{3.735294117647059, 0.}, {4.654411764705882, 
                    0.07016502648490226}, "RoundingRadius" -> 0]}]], 
                   0.07016502648490226], 
                  Style[0.07016502648490226, {}]]}, {
                 Directive[
                  EdgeForm[
                   Directive[
                    Thickness[Small], 
                    Opacity[0.616]]], 
                  GrayLevel[0.5]], 
                 Tooltip[
                  StatusArea[
                   RawBoxes[
                    DynamicBox[{
                    FEPrivate`If[
                    CurrentValue["MouseOver"], 
                    EdgeForm[{
                    GrayLevel[0.5], 
                    AbsoluteThickness[1.5], 
                    Opacity[0.66]}], {}, {}], 
                    
                    RectangleBox[{4.735294117647059, 0.}, {5.654411764705882, 
                    0.08351688693098384}, "RoundingRadius" -> 0]}]], 
                   0.08351688693098384], 
                  Style[0.08351688693098384, {}]]}, {
                 Directive[
                  EdgeForm[
                   Directive[
                    Thickness[Small], 
                    Opacity[0.616]]], 
                  RGBColor[1, 0, 0]], 
                 Tooltip[
                  StatusArea[
                   RawBoxes[
                    DynamicBox[{
                    FEPrivate`If[
                    CurrentValue["MouseOver"], 
                    EdgeForm[{
                    GrayLevel[0.5], 
                    AbsoluteThickness[1.5], 
                    Opacity[0.66]}], {}, {}], 
                    
                    RectangleBox[{5.735294117647059, 0.}, {6.654411764705882, 
                    0.07818625759462554}, "RoundingRadius" -> 0]}]], 
                   0.078186257594625544574120855830027619154781470785817997840\
3838079356847949308`54.63323995811534], 
                  Style[
                  0.0781862575946255445741208558300276191547814707858179978403\
838079356847949308`54.63323995811534, {}]]}}}, {}, {}}, {{}, {{}, {{
                 Directive[
                  EdgeForm[
                   Directive[
                    Thickness[Small], 
                    Opacity[0.616]]], 
                  GrayLevel[0]], 
                 Tooltip[
                  StatusArea[
                   RawBoxes[
                    DynamicBox[{
                    FEPrivate`If[
                    CurrentValue["MouseOver"], 
                    EdgeForm[{
                    GrayLevel[0.5], 
                    AbsoluteThickness[1.5], 
                    Opacity[0.66]}], {}, {}], 
                    
                    RectangleBox[{6.838235294117647, 0.}, {7.75735294117647, 
                    0.8853708110385129}, "RoundingRadius" -> 0]}]], 
                   0.8853708110385129], 
                  Style[0.8853708110385129, {}]]}, {
                 Directive[
                  EdgeForm[
                   Directive[
                    Thickness[Small], 
                    Opacity[0.616]]], 
                  GrayLevel[0.5]], 
                 Tooltip[
                  StatusArea[
                   RawBoxes[
                    DynamicBox[{
                    FEPrivate`If[
                    CurrentValue["MouseOver"], 
                    EdgeForm[{
                    GrayLevel[0.5], 
                    AbsoluteThickness[1.5], 
                    Opacity[0.66]}], {}, {}], 
                    
                    RectangleBox[{7.838235294117647, 0.}, {8.757352941176471, 
                    0.8683920704845816}, "RoundingRadius" -> 0]}]], 
                   0.8683920704845816], 
                  Style[0.8683920704845816, {}]]}, {
                 Directive[
                  EdgeForm[
                   Directive[
                    Thickness[Small], 
                    Opacity[0.616]]], 
                  RGBColor[1, 0, 0]], 
                 Tooltip[
                  StatusArea[
                   RawBoxes[
                    DynamicBox[{
                    FEPrivate`If[
                    CurrentValue["MouseOver"], 
                    EdgeForm[{
                    GrayLevel[0.5], 
                    AbsoluteThickness[1.5], 
                    Opacity[0.66]}], {}, {}], 
                    
                    RectangleBox[{8.838235294117647, 0.}, {9.757352941176471, 
                    0.8650612497401458}, "RoundingRadius" -> 0]}]], 
                   0.865061249740145805501931051194547811809612424717385526778\
95197556679614115385`54.3152701777122], 
                  Style[
                  0.8650612497401458055019310511945478118096124247173855267789\
5197556679614115385`54.3152701777122, {}]]}}}, {}, {}}, {{}, {{}, {{
                 Directive[
                  EdgeForm[
                   Directive[
                    Thickness[Small], 
                    Opacity[0.616]]], 
                  GrayLevel[0]], 
                 Tooltip[
                  StatusArea[
                   RawBoxes[
                    DynamicBox[{
                    FEPrivate`If[
                    CurrentValue["MouseOver"], 
                    EdgeForm[{
                    GrayLevel[0.5], 
                    AbsoluteThickness[1.5], 
                    Opacity[0.66]}], {}, {}], 
                    
                    RectangleBox[{9.941176470588236, 0.}, {10.86029411764706, 
                    0.0002933057280883368}, "RoundingRadius" -> 0]}]], 
                   0.0002933057280883368], 
                  Style[0.0002933057280883368, {}]]}, {
                 Directive[
                  EdgeForm[
                   Directive[
                    Thickness[Small], 
                    Opacity[0.616]]], 
                  GrayLevel[0.5]], 
                 Tooltip[
                  StatusArea[
                   RawBoxes[
                    DynamicBox[{
                    FEPrivate`If[
                    CurrentValue["MouseOver"], 
                    EdgeForm[{
                    GrayLevel[0.5], 
                    AbsoluteThickness[1.5], 
                    Opacity[0.66]}], {}, {}], 
                    
                    RectangleBox[{10.941176470588236`, 0.}, {
                    11.86029411764706, 0.0007342143906020559}, 
                    "RoundingRadius" -> 0]}]], 0.0007342143906020559], 
                  Style[0.0007342143906020559, {}]]}, {
                 Directive[
                  EdgeForm[
                   Directive[
                    Thickness[Small], 
                    Opacity[0.616]]], 
                  RGBColor[1, 0, 0]], 
                 Tooltip[
                  StatusArea[
                   RawBoxes[
                    DynamicBox[{
                    FEPrivate`If[
                    CurrentValue["MouseOver"], 
                    EdgeForm[{
                    GrayLevel[0.5], 
                    AbsoluteThickness[1.5], 
                    Opacity[0.66]}], {}, {}], 
                    
                    RectangleBox[{11.941176470588236`, 0.}, {
                    12.86029411764706, 0.00022966797074221816`}, 
                    "RoundingRadius" -> 0]}]], 
                   0.000229667970742218155981543168929704867006033356497070380\
988198120444047566590234334366938687265`54.62544499235817], 
                  Style[
                  0.0002296679707422181559815431689297048670060333564970703809\
88198120444047566590234334366938687265`54.62544499235817, {}]]}}}, {}, {}}}, \
{}, {}}, {}, {}, {
            Style[{Antialiasing -> False, {
               Directive[
                Thickness[Tiny]], {
                Line[{{0.3877941176470588, 0.}, {13.10974411764706, 0.}}]}, 
               Style[{
                 Directive[
                  Thickness[Tiny]], 
                 Directive[], {
                  Text["", 
                   
                   Offset[{9.999999999999998, 0.}, {12.86029411764706, 
                    0.}], {-1, 0}, {1, 0}]}}, "GraphicsLabel"]}, 
              Style[{{
                 Directive[
                  Thickness[Tiny]], 
                 Line[{{0.6323529411764706, 0.}, 
                   
                   Offset[{-1.102182119232618*^-15, -6.}, {0.6323529411764706,
                     0.}]}], 
                 Line[{{12.86029411764706, 0.}, 
                   
                   Offset[{-1.102182119232618*^-15, -6.}, {12.86029411764706, 
                    0.}]}], {{}, {}, {}, {}, {}, {}, {}, {}, {}, {}, {}, {}, \
{}, {}, {}, {}, {
                   Line[{{3.551470588235294, 0.}, 
                    
                    Offset[{-1.102182119232618*^-15, -6.}, {3.551470588235294,
                     0.}]}], 
                   Line[{{3.7352941176470584`, 0.}, 
                    
                    Offset[{-1.102182119232618*^-15, -6.}, {
                    3.7352941176470584`, 0.}]}], 
                   Line[{{6.654411764705882, 0.}, 
                    
                    Offset[{-1.102182119232618*^-15, -6.}, {6.654411764705882,
                     0.}]}], 
                   Line[{{6.838235294117647, 0.}, 
                    
                    Offset[{-1.102182119232618*^-15, -6.}, {6.838235294117647,
                     0.}]}], 
                   Line[{{9.757352941176471, 0.}, 
                    
                    Offset[{-1.102182119232618*^-15, -6.}, {9.757352941176471,
                     0.}]}], 
                   Line[{{9.941176470588236, 0.}, 
                    
                    Offset[{-1.102182119232618*^-15, -6.}, {9.941176470588236,
                     0.}]}]}}}, 
                Style[{}, "GraphicsLabel"]}, "GraphicsTicks"]}, 
             "GraphicsAxes"]}}, {
          AspectRatio -> GoldenRatio^(-1), Axes -> {False, True}, 
           AxesLabel -> {"", "freq."}, AxesOrigin -> {0.3877941176470588, 0.},
            CoordinatesToolOptions -> {"DisplayFunction" -> ({
               Identity[
                Part[#, 1]], 
               Identity[
                Part[#, 2]]}& ), "CopiedValueFunction" -> ({
               Identity[
                Part[#, 1]], 
               Identity[
                Part[#, 2]]}& )}, FrameLabel -> {{None, None}, {None, None}}, 
           FrameTicks -> {{Automatic, Automatic}, {{{1.0919117647058822`, 
                Spacer[0], {
                0.0040000000000000000000000000000000000000000000000000000001`\
20., 0}}, {2.0919117647058822`, 
                Spacer[0], {
                0.0040000000000000000000000000000000000000000000000000000001`\
20., 0}}, {3.0919117647058822`, 
                Spacer[0], {
                0.0040000000000000000000000000000000000000000000000000000001`\
20., 0}}, {3.6433823529411766`, 
                Spacer[0], {0.008`20., 0}}, {4.194852941176471, 
                Spacer[0], {
                0.0040000000000000000000000000000000000000000000000000000001`\
20., 0}}, {5.194852941176471, 
                Spacer[0], {
                0.0040000000000000000000000000000000000000000000000000000001`\
20., 0}}, {6.194852941176471, 
                Spacer[0], {
                0.0040000000000000000000000000000000000000000000000000000001`\
20., 0}}, {6.7463235294117645`, 
                Spacer[0], {0.008`20., 0}}, {7.297794117647058, 
                Spacer[0], {
                0.0040000000000000000000000000000000000000000000000000000001`\
20., 0}}, {8.297794117647058, 
                Spacer[0], {
                0.0040000000000000000000000000000000000000000000000000000001`\
20., 0}}, {9.297794117647058, 
                Spacer[0], {
                0.0040000000000000000000000000000000000000000000000000000001`\
20., 0}}, {9.849264705882353, 
                Spacer[0], {0.008`20., 0}}, {10.400735294117649`, 
                Spacer[0], {
                0.0040000000000000000000000000000000000000000000000000000001`\
20., 0}}, {11.400735294117649`, 
                Spacer[0], {
                0.0040000000000000000000000000000000000000000000000000000001`\
20., 0}}, {12.400735294117649`, 
                Spacer[0], {
                0.0040000000000000000000000000000000000000000000000000000001`\
20., 0}}}, {{1.0919117647058822`, 
                Spacer[0], {
                0.0040000000000000000000000000000000000000000000000000000001`\
20., 0}}, {2.0919117647058822`, 
                Spacer[0], {
                0.0040000000000000000000000000000000000000000000000000000001`\
20., 0}}, {3.0919117647058822`, 
                Spacer[0], {
                0.0040000000000000000000000000000000000000000000000000000001`\
20., 0}}, {3.6433823529411766`, 
                Spacer[0], {0.008`20., 0}}, {4.194852941176471, 
                Spacer[0], {
                0.0040000000000000000000000000000000000000000000000000000001`\
20., 0}}, {5.194852941176471, 
                Spacer[0], {
                0.0040000000000000000000000000000000000000000000000000000001`\
20., 0}}, {6.194852941176471, 
                Spacer[0], {
                0.0040000000000000000000000000000000000000000000000000000001`\
20., 0}}, {6.7463235294117645`, 
                Spacer[0], {0.008`20., 0}}, {7.297794117647058, 
                Spacer[0], {
                0.0040000000000000000000000000000000000000000000000000000001`\
20., 0}}, {8.297794117647058, 
                Spacer[0], {
                0.0040000000000000000000000000000000000000000000000000000001`\
20., 0}}, {9.297794117647058, 
                Spacer[0], {
                0.0040000000000000000000000000000000000000000000000000000001`\
20., 0}}, {9.849264705882353, 
                Spacer[0], {0.008`20., 0}}, {10.400735294117649`, 
                Spacer[0], {
                0.0040000000000000000000000000000000000000000000000000000001`\
20., 0}}, {11.400735294117649`, 
                Spacer[0], {
                0.0040000000000000000000000000000000000000000000000000000001`\
20., 0}}, {12.400735294117649`, 
                Spacer[0], {
                0.0040000000000000000000000000000000000000000000000000000001`\
20., 0}}}}}, GridLines -> {None, None}, GridLinesStyle -> Directive[
             GrayLevel[0.5, 0.4]], PlotRange -> {{All, All}, {0, 0.7}}, 
           PlotRangePadding -> {{
              Scaled[0.02], 
              Scaled[0.02]}, {
              Scaled[0.02], 
              Scaled[0.05]}}, Ticks -> {None, Automatic}}], {
          Placed[
           SwatchLegend[{{
              Directive[
               EdgeForm[
                Directive[
                 Thickness[Small], 
                 Opacity[0.616]]], 
               GrayLevel[1]], 
              Directive[
               EdgeForm[
                Directive[
                 Thickness[Small], 
                 Opacity[0.616]]], 
               GrayLevel[1]], 
              Directive[
               EdgeForm[
                Directive[
                 Thickness[Small], 
                 Opacity[0.616]]], 
               GrayLevel[1]], 
              Directive[
               EdgeForm[
                Directive[
                 Thickness[Small], 
                 Opacity[0.616]]], 
               GrayLevel[1]]}, {
              Directive[
               EdgeForm[
                Directive[
                 Thickness[Small], 
                 Opacity[0.616]]], 
               GrayLevel[0]], 
              Directive[
               EdgeForm[
                Directive[
                 Thickness[Small], 
                 Opacity[0.616]]], 
               GrayLevel[0.5]], 
              Directive[
               EdgeForm[
                Directive[
                 Thickness[Small], 
                 Opacity[0.616]]], 
               RGBColor[1, 0, 0]]}}, {{}, {
             "O[\!\(\*SubscriptBox[\(f\), \(sfs\)]\)]", 
              "O[\!\(\*SubscriptBox[\(f\), \(block\)]\)]", "E[f]"}}, 
            LegendMarkers -> {{None}, {Automatic, Automatic, Automatic}}, 
            LabelStyle -> {
              Directive[], 
              Directive[]}, LegendLayout -> "Column"], {0.2, 0.8}, 
           Identity]}]& ],
       AutoDelete->True,
       Editable->True,
       SelectWithContents->False,
       Selectable->True],
      TraditionalForm], {580.5, -189.}, {Center, Center}, {360., 360.}], 
    InsetBox[
     FormBox[
      TagBox[
       FormBox[
        GraphicsBox[{{
           {Opacity[0], PointBox[{0.3877941176470588, 0.}]}, {{}, {{{}, {{}, {
                {GrayLevel[0], EdgeForm[{Opacity[0.616], Thickness[Small]}], 
                 TagBox[
                  TooltipBox[
                   TagBox[
                    DynamicBox[{
                    FEPrivate`If[
                    CurrentValue["MouseOver"], 
                    EdgeForm[{
                    GrayLevel[0.5], 
                    AbsoluteThickness[1.5], 
                    Opacity[0.66]}], {}, {}], 
                    
                    RectangleBox[{0.6323529411764706, 0.}, {1.551470588235294,
                     0.03706572557407049}, "RoundingRadius" -> 0]},
                    
                    ImageSizeCache->{{33.201501959327175`, 
                    63.00570355030402}, {-97.18598066465435, \
-83.75671945014824}}],
                    StatusArea[#, 0.03706572557407049]& ,
                    TagBoxNote->"0.03706572557407049"],
                   StyleBox[
                   "0.03706572557407049`", {}, StripOnInput -> False]],
                  Annotation[#, 
                   Style[0.03706572557407049, {}], "Tooltip"]& ]}, 
                {GrayLevel[0.5], EdgeForm[{Opacity[0.616], Thickness[Small]}], 
                 TagBox[
                  TooltipBox[
                   TagBox[
                    DynamicBox[{
                    FEPrivate`If[
                    CurrentValue["MouseOver"], 
                    EdgeForm[{
                    GrayLevel[0.5], 
                    AbsoluteThickness[1.5], 
                    Opacity[0.66]}], {}, {}], 
                    
                    RectangleBox[{1.6323529411764703`, 0.}, {
                    2.551470588235294, 0.041097489784004675`}, 
                    "RoundingRadius" -> 0]},
                    
                    ImageSizeCache->{{64.94847329031006, 
                    94.75267488128713}, {-98.57874342053596, \
-83.75671945014824}}],
                    StatusArea[#, 0.041097489784004675`]& ,
                    TagBoxNote->"0.041097489784004675"],
                   StyleBox[
                   "0.041097489784004675`", {}, StripOnInput -> False]],
                  Annotation[#, 
                   Style[0.041097489784004675`, {}], "Tooltip"]& ]}, 
                {RGBColor[1, 0, 0], EdgeForm[{Opacity[0.616], Thickness[
                 Small]}], 
                 TagBox[
                  TooltipBox[
                   TagBox[
                    DynamicBox[{
                    FEPrivate`If[
                    CurrentValue["MouseOver"], 
                    EdgeForm[{
                    GrayLevel[0.5], 
                    AbsoluteThickness[1.5], 
                    Opacity[0.66]}], {}, {}], 
                    
                    RectangleBox[{2.6323529411764706`, 0.}, {
                    3.551470588235294, 0.04050214624011895}, "RoundingRadius" -> 
                    0]},
                    
                    ImageSizeCache->{{96.69544462129295, 
                    
                    126.49964621227002`}, {-98.3730834980545, \
-83.75671945014824}}],
                    
                    StatusArea[#, 
                    0.04050214624011895003916622322557782861422961899384998305\
143456721251695229724`53.19267464973966]& ,
                    
                    TagBoxNote->
                    "0.0405021462401189500391662232255778286142296189938499830\
5143456721251695229724`53.19267464973966"],
                   StyleBox[
                   "0.04050214624011895003916622322557782861422961899384998305\
143456721251695229724`53.19267464973966", {}, StripOnInput -> False]],
                  Annotation[#, 
                   Style[
                   0.040502146240118950039166223225577828614229618993849983051\
43456721251695229724`53.19267464973966, {}], 
                   "Tooltip"]& ]}}}, {}, {}}, {{}, {{}, {
                {GrayLevel[0], EdgeForm[{Opacity[0.616], Thickness[Small]}], 
                 TagBox[
                  TooltipBox[
                   TagBox[
                    DynamicBox[{
                    FEPrivate`If[
                    CurrentValue["MouseOver"], 
                    EdgeForm[{
                    GrayLevel[0.5], 
                    AbsoluteThickness[1.5], 
                    Opacity[0.66]}], {}, {}], 
                    
                    RectangleBox[{3.735294117647059, 0.}, {4.654411764705882, 
                    0.17162088606803488`}, "RoundingRadius" -> 0]},
                    
                    ImageSizeCache->{{131.71048653046535`, 
                    161.5146881214422}, {-143.66772076391632`, \
-83.75671945014824}}],
                    StatusArea[#, 0.17162088606803488`]& ,
                    TagBoxNote->"0.17162088606803488"],
                   StyleBox[
                   "0.17162088606803488`", {}, StripOnInput -> False]],
                  Annotation[#, 
                   Style[0.17162088606803488`, {}], "Tooltip"]& ]}, 
                {GrayLevel[0.5], EdgeForm[{Opacity[0.616], Thickness[Small]}], 
                 TagBox[
                  TooltipBox[
                   TagBox[
                    DynamicBox[{
                    FEPrivate`If[
                    CurrentValue["MouseOver"], 
                    EdgeForm[{
                    GrayLevel[0.5], 
                    AbsoluteThickness[1.5], 
                    Opacity[0.66]}], {}, {}], 
                    
                    RectangleBox[{4.735294117647059, 0.}, {5.654411764705882, 
                    0.18412142440163456`}, "RoundingRadius" -> 0]},
                    
                    ImageSizeCache->{{163.45745786144823`, 
                    193.2616594524253}, {-147.9860001356637, \
-83.75671945014824}}],
                    StatusArea[#, 0.18412142440163456`]& ,
                    TagBoxNote->"0.18412142440163456"],
                   StyleBox[
                   "0.18412142440163456`", {}, StripOnInput -> False]],
                  Annotation[#, 
                   Style[0.18412142440163456`, {}], "Tooltip"]& ]}, 
                {RGBColor[1, 0, 0], EdgeForm[{Opacity[0.616], Thickness[
                 Small]}], 
                 TagBox[
                  TooltipBox[
                   TagBox[
                    DynamicBox[{
                    FEPrivate`If[
                    CurrentValue["MouseOver"], 
                    EdgeForm[{
                    GrayLevel[0.5], 
                    AbsoluteThickness[1.5], 
                    Opacity[0.66]}], {}, {}], 
                    
                    RectangleBox[{5.735294117647059, 0.}, {6.654411764705882, 
                    0.1847717859084977}, "RoundingRadius" -> 0]},
                    
                    ImageSizeCache->{{195.20442919243112`, 
                    225.0086307834082}, {-148.21066587439566`, \
-83.75671945014824}}],
                    
                    StatusArea[#, 
                    0.18477178590849768904022709144538810275202436490806137000\
613527931493423639642`53.23710142672232]& ,
                    
                    TagBoxNote->
                    "0.1847717859084976890402270914453881027520243649080613700\
0613527931493423639642`53.23710142672232"],
                   StyleBox[
                   "0.18477178590849768904022709144538810275202436490806137000\
613527931493423639642`53.23710142672232", {}, StripOnInput -> False]],
                  Annotation[#, 
                   Style[
                   0.184771785908497689040227091445388102752024364908061370006\
13527931493423639642`53.23710142672232, {}], 
                   "Tooltip"]& ]}}}, {}, {}}, {{}, {{}, {
                {GrayLevel[0], EdgeForm[{Opacity[0.616], Thickness[Small]}], 
                 TagBox[
                  TooltipBox[
                   TagBox[
                    DynamicBox[{
                    FEPrivate`If[
                    CurrentValue["MouseOver"], 
                    EdgeForm[{
                    GrayLevel[0.5], 
                    AbsoluteThickness[1.5], 
                    Opacity[0.66]}], {}, {}], 
                    
                    RectangleBox[{6.838235294117647, 0.}, {7.75735294117647, 
                    0.789581623561109}, "RoundingRadius" -> 0]},
                    
                    ImageSizeCache->{{230.21947110160352`, 
                    260.02367269258036`}, {-357.1406956112078, \
-83.75671945014824}}],
                    StatusArea[#, 0.789581623561109]& ,
                    TagBoxNote->"0.789581623561109"],
                   StyleBox["0.789581623561109`", {}, StripOnInput -> False]],
                  Annotation[#, 
                   Style[0.789581623561109, {}], "Tooltip"]& ]}, 
                {GrayLevel[0.5], EdgeForm[{Opacity[0.616], Thickness[Small]}], 
                 TagBox[
                  TooltipBox[
                   TagBox[
                    DynamicBox[{
                    FEPrivate`If[
                    CurrentValue["MouseOver"], 
                    EdgeForm[{
                    GrayLevel[0.5], 
                    AbsoluteThickness[1.5], 
                    Opacity[0.66]}], {}, {}], 
                    
                    RectangleBox[{7.838235294117647, 0.}, {8.757352941176471, 
                    0.7731465265615879}, "RoundingRadius" -> 0]},
                    
                    ImageSizeCache->{{261.9664424325864, 
                    
                    291.77064402356325`}, {-351.46323289306724`, \
-83.75671945014824}}],
                    StatusArea[#, 0.7731465265615879]& ,
                    TagBoxNote->"0.7731465265615879"],
                   StyleBox["0.7731465265615879`", {}, StripOnInput -> False]],
                  Annotation[#, 
                   Style[0.7731465265615879, {}], "Tooltip"]& ]}, 
                {RGBColor[1, 0, 0], EdgeForm[{Opacity[0.616], Thickness[
                 Small]}], 
                 TagBox[
                  TooltipBox[
                   TagBox[
                    DynamicBox[{
                    FEPrivate`If[
                    CurrentValue["MouseOver"], 
                    EdgeForm[{
                    GrayLevel[0.5], 
                    AbsoluteThickness[1.5], 
                    Opacity[0.66]}], {}, {}], 
                    
                    RectangleBox[{8.838235294117647, 0.}, {9.757352941176471, 
                    0.774510682038476}, "RoundingRadius" -> 0]},
                    
                    ImageSizeCache->{{293.7134137635693, 
                    323.51761535454636`}, {-351.9344769546024, \
-83.75671945014824}}],
                    
                    StatusArea[#, 
                    0.77451068203847591230983588615747466569899042690516557633\
647012949230044313447`52.888432046280826]& ,
                    
                    TagBoxNote->
                    "0.7745106820384759123098358861574746656989904269051655763\
3647012949230044313447`52.888432046280826"],
                   StyleBox[
                   "0.77451068203847591230983588615747466569899042690516557633\
647012949230044313447`52.888432046280826", {}, StripOnInput -> False]],
                  Annotation[#, 
                   Style[
                   0.774510682038475912309835886157474665698990426905165576336\
47012949230044313447`52.888432046280826, {}], 
                   "Tooltip"]& ]}}}, {}, {}}, {{}, {{}, {
                {GrayLevel[0], EdgeForm[{Opacity[0.616], Thickness[Small]}], 
                 TagBox[
                  TooltipBox[
                   TagBox[
                    DynamicBox[{
                    FEPrivate`If[
                    CurrentValue["MouseOver"], 
                    EdgeForm[{
                    GrayLevel[0.5], 
                    AbsoluteThickness[1.5], 
                    Opacity[0.66]}], {}, {}], 
                    
                    RectangleBox[{9.941176470588236, 0.}, {10.86029411764706, 
                    0.001731764796785659}, "RoundingRadius" -> 0]},
                    
                    ImageSizeCache->{{328.7284556727417, 
                    358.53265726371853`}, {-84.97995322209528, \
-83.75671945014824}}],
                    StatusArea[#, 0.001731764796785659]& ,
                    TagBoxNote->"0.001731764796785659"],
                   StyleBox[
                   "0.001731764796785659`", {}, StripOnInput -> False]],
                  Annotation[#, 
                   Style[0.001731764796785659, {}], "Tooltip"]& ]}, 
                {GrayLevel[0.5], EdgeForm[{Opacity[0.616], Thickness[Small]}], 
                 TagBox[
                  TooltipBox[
                   TagBox[
                    DynamicBox[{
                    FEPrivate`If[
                    CurrentValue["MouseOver"], 
                    EdgeForm[{
                    GrayLevel[0.5], 
                    AbsoluteThickness[1.5], 
                    Opacity[0.66]}], {}, {}], 
                    
                    RectangleBox[{10.941176470588236`, 0.}, {
                    11.86029411764706, 0.0016345592527729133`}, 
                    "RoundingRadius" -> 0]},
                    
                    ImageSizeCache->{{360.4754270037246, 
                    390.27962859470165`}, {-84.94637381260684, \
-83.75671945014824}}],
                    StatusArea[#, 0.0016345592527729133`]& ,
                    TagBoxNote->"0.0016345592527729133"],
                   StyleBox[
                   "0.0016345592527729133`", {}, StripOnInput -> False]],
                  Annotation[#, 
                   Style[0.0016345592527729133`, {}], "Tooltip"]& ]}, 
                {RGBColor[1, 0, 0], EdgeForm[{Opacity[0.616], Thickness[
                 Small]}], 
                 TagBox[
                  TooltipBox[
                   TagBox[
                    DynamicBox[{
                    FEPrivate`If[
                    CurrentValue["MouseOver"], 
                    EdgeForm[{
                    GrayLevel[0.5], 
                    AbsoluteThickness[1.5], 
                    Opacity[0.66]}], {}, {}], 
                    
                    RectangleBox[{11.941176470588236`, 0.}, {
                    12.86029411764706, 0.00021538581290744862`}, 
                    "RoundingRadius" -> 0]},
                    
                    ImageSizeCache->{{392.22239833470746`, 
                    422.02659992568454`}, {-84.45612393482114, \
-83.75671945014824}}],
                    
                    StatusArea[#, 
                    0.00021538581290744861077079917155940293475558919292307060\
596002398024836817187`53.23340838010933]& ,
                    
                    TagBoxNote->
                    "0.0002153858129074486107707991715594029347555891929230706\
0596002398024836817187`53.23340838010933"],
                   StyleBox[
                   "0.00021538581290744861077079917155940293475558919292307060\
596002398024836817187`53.23340838010933", {}, StripOnInput -> False]],
                  Annotation[#, 
                   Style[
                   0.000215385812907448610770799171559402934755589192923070605\
96002398024836817187`53.23340838010933, {}], 
                   "Tooltip"]& ]}}}, {}, {}}}, {}, {}}, {}, {}, 
           StyleBox[
            StyleBox[{
              {Thickness[Tiny], 
               LineBox[{{0.3877941176470588, 0.}, {13.10974411764706, 0.}}], 
               StyleBox[
                {Thickness[Tiny], 
                 InsetBox["\<\"\"\>", 
                  Offset[{9.999999999999998, 0.}, {12.86029411764706, 0.}], {-1, 0},
                   Automatic, {1, 0}]}, "GraphicsLabel",
                StripOnInput->False]}, 
              StyleBox[{
                {Thickness[Tiny], 
                 LineBox[{{0.6323529411764706, 0.}, 
                   Offset[{-1.102182119232618*^-15, -6.}, {0.6323529411764706,
                     0.}]}], 
                 LineBox[{{12.86029411764706, 0.}, 
                   Offset[{-1.102182119232618*^-15, -6.}, {12.86029411764706, 
                    0.}]}], {{}, {}, {}, {}, {}, {}, {}, {}, {}, {}, {}, {}, \
{}, {}, {}, {}, {LineBox[{{3.551470588235294, 0.}, 
                    Offset[{-1.102182119232618*^-15, -6.}, {3.551470588235294,
                     0.}]}], 
                   LineBox[{{3.7352941176470584`, 0.}, 
                    Offset[{-1.102182119232618*^-15, -6.}, {
                    3.7352941176470584`, 0.}]}], 
                   LineBox[{{6.654411764705882, 0.}, 
                    Offset[{-1.102182119232618*^-15, -6.}, {6.654411764705882,
                     0.}]}], 
                   LineBox[{{6.838235294117647, 0.}, 
                    Offset[{-1.102182119232618*^-15, -6.}, {6.838235294117647,
                     0.}]}], 
                   LineBox[{{9.757352941176471, 0.}, 
                    Offset[{-1.102182119232618*^-15, -6.}, {9.757352941176471,
                     0.}]}], 
                   LineBox[{{9.941176470588236, 0.}, 
                    Offset[{-1.102182119232618*^-15, -6.}, {9.941176470588236,
                     0.}]}]}}}, 
                StyleBox[{}, "GraphicsLabel",
                 StripOnInput->False]}, "GraphicsTicks",
               StripOnInput->False]},
             Antialiasing->False], "GraphicsAxes",
            StripOnInput->False]}, InsetBox[
           
           TemplateBox[{
            "\"O[\\!\\(\\*SubscriptBox[\\(f\\), \\(sfs\\)]\\)]\"",
             "\"O[\\!\\(\\*SubscriptBox[\\(f\\), \\(block\\)]\\)]\"",
             "\"E[f]\""},
            "SwatchLegend",
            DisplayFunction->(FormBox[
              StyleBox[
               StyleBox[
                PaneBox[
                 TagBox[
                  GridBox[{{
                    TagBox[
                    GridBox[{{
                    GraphicsBox[{
                    Directive[
                    PointSize[0.5], 
                    AbsoluteThickness[1.6], 
                    EdgeForm[
                    Directive[
                    GrayLevel[0], 
                    Thickness[Small], 
                    Opacity[0.616]]], 
                    GrayLevel[0]], 
                    RectangleBox[{0, 0}, {10, 10}, "RoundingRadius" -> 0]}, 
                    AspectRatio -> Full, ImageSize -> {10, 10}, 
                    PlotRangePadding -> None, ImagePadding -> Automatic, 
                    BaselinePosition -> (Scaled[0.1] -> Baseline)], #}, {
                    GraphicsBox[{
                    Directive[
                    PointSize[0.5], 
                    AbsoluteThickness[1.6], 
                    EdgeForm[
                    Directive[
                    GrayLevel[0], 
                    Thickness[Small], 
                    Opacity[0.616]]], 
                    GrayLevel[0.5]], 
                    RectangleBox[{0, 0}, {10, 10}, "RoundingRadius" -> 0]}, 
                    AspectRatio -> Full, ImageSize -> {10, 10}, 
                    PlotRangePadding -> None, ImagePadding -> Automatic, 
                    BaselinePosition -> (Scaled[0.1] -> Baseline)], #2}, {
                    GraphicsBox[{
                    Directive[
                    PointSize[0.5], 
                    AbsoluteThickness[1.6], 
                    EdgeForm[
                    Directive[
                    GrayLevel[0], 
                    Thickness[Small], 
                    Opacity[0.616]]], 
                    RGBColor[1, 0, 0]], 
                    RectangleBox[{0, 0}, {10, 10}, "RoundingRadius" -> 0]}, 
                    AspectRatio -> Full, ImageSize -> {10, 10}, 
                    PlotRangePadding -> None, ImagePadding -> Automatic, 
                    BaselinePosition -> (Scaled[0.1] -> Baseline)], #3}}, 
                    GridBoxAlignment -> {
                    "Columns" -> {Center, Left}, "Rows" -> {{Baseline}}}, 
                    AutoDelete -> False, 
                    GridBoxDividers -> {
                    "Columns" -> {{False}}, "Rows" -> {{False}}}, 
                    GridBoxItemSize -> {
                    "Columns" -> {{All}}, "Rows" -> {{All}}}, 
                    GridBoxSpacings -> {
                    "Columns" -> {{0.5}}, "Rows" -> {{0.5}}}], "Grid"]}}, 
                   GridBoxAlignment -> {
                    "Columns" -> {{Left}}, "Rows" -> {{Top}}}, AutoDelete -> 
                   False, GridBoxItemSize -> {
                    "Columns" -> {{Automatic}}, "Rows" -> {{Automatic}}}, 
                   GridBoxSpacings -> {"Columns" -> {{1}}, "Rows" -> {{0}}}], 
                  "Grid"], Alignment -> Left, AppearanceElements -> None, 
                 ImageMargins -> {{5, 5}, {5, 5}}, ImageSizeAction -> 
                 "ResizeToFit"], LineIndent -> 0, StripOnInput -> False], {
                Directive[], 
                Directive[], FontFamily -> "Arial"}, Background -> Automatic, 
               StripOnInput -> False], TraditionalForm]& ),
            Editable->True,
            InterpretationFunction:>(RowBox[{"SwatchLegend", "[", 
               RowBox[{
                 RowBox[{"{", 
                   RowBox[{
                    RowBox[{"{", 
                    RowBox[{
                    RowBox[{"Directive", "[", 
                    RowBox[{
                    RowBox[{"EdgeForm", "[", 
                    RowBox[{"Directive", "[", 
                    RowBox[{
                    RowBox[{"Thickness", "[", "Small", "]"}], ",", 
                    RowBox[{"Opacity", "[", "0.616`", "]"}]}], "]"}], "]"}], 
                    ",", 
                    InterpretationBox[
                    ButtonBox[
                    TooltipBox[
                    GraphicsBox[{{
                    GrayLevel[0], 
                    RectangleBox[{0, 0}]}, {
                    GrayLevel[0], 
                    RectangleBox[{1, -1}]}, {
                    GrayLevel[1], 
                    RectangleBox[{0, -1}, {2, 1}]}}, AspectRatio -> 1, Frame -> 
                    True, FrameStyle -> GrayLevel[0.6666666666666666], 
                    FrameTicks -> None, PlotRangePadding -> None, ImageSize -> 
                    Dynamic[{Automatic, 1.35 CurrentValue["FontCapHeight"]/
                    AbsoluteCurrentValue[Magnification]}]], "GrayLevel[1]"], 
                    Appearance -> None, BaseStyle -> {}, BaselinePosition -> 
                    Baseline, DefaultBaseStyle -> {}, ButtonFunction :> 
                    With[{Typeset`box$ = EvaluationBox[]}, 
                    If[
                    Not[
                    AbsoluteCurrentValue["Deployed"]], 
                    SelectionMove[Typeset`box$, All, Expression]; 
                    FrontEnd`Private`$ColorSelectorInitialAlpha = 1; 
                    FrontEnd`Private`$ColorSelectorInitialColor = 
                    GrayLevel[1]; FrontEnd`Private`$ColorSelectorUseMakeBoxes = 
                    True; MathLink`CallFrontEnd[
                    FrontEnd`AttachCell[Typeset`box$, 
                    FrontEndResource["GrayLevelColorValueSelector"], {
                    0, {Left, Bottom}}, {Left, Top}, 
                    "ClosingActions" -> {
                    "SelectionDeparture", "ParentChanged", 
                    "EvaluatorQuit"}]]]], BaseStyle -> Inherited, Evaluator -> 
                    Automatic, Method -> "Preemptive"], 
                    GrayLevel[1], Editable -> False, Selectable -> False]}], 
                    "]"}], ",", 
                    RowBox[{"Directive", "[", 
                    RowBox[{
                    RowBox[{"EdgeForm", "[", 
                    RowBox[{"Directive", "[", 
                    RowBox[{
                    RowBox[{"Thickness", "[", "Small", "]"}], ",", 
                    RowBox[{"Opacity", "[", "0.616`", "]"}]}], "]"}], "]"}], 
                    ",", 
                    InterpretationBox[
                    ButtonBox[
                    TooltipBox[
                    GraphicsBox[{{
                    GrayLevel[0], 
                    RectangleBox[{0, 0}]}, {
                    GrayLevel[0], 
                    RectangleBox[{1, -1}]}, {
                    GrayLevel[1], 
                    RectangleBox[{0, -1}, {2, 1}]}}, AspectRatio -> 1, Frame -> 
                    True, FrameStyle -> GrayLevel[0.6666666666666666], 
                    FrameTicks -> None, PlotRangePadding -> None, ImageSize -> 
                    Dynamic[{Automatic, 1.35 CurrentValue["FontCapHeight"]/
                    AbsoluteCurrentValue[Magnification]}]], "GrayLevel[1]"], 
                    Appearance -> None, BaseStyle -> {}, BaselinePosition -> 
                    Baseline, DefaultBaseStyle -> {}, ButtonFunction :> 
                    With[{Typeset`box$ = EvaluationBox[]}, 
                    If[
                    Not[
                    AbsoluteCurrentValue["Deployed"]], 
                    SelectionMove[Typeset`box$, All, Expression]; 
                    FrontEnd`Private`$ColorSelectorInitialAlpha = 1; 
                    FrontEnd`Private`$ColorSelectorInitialColor = 
                    GrayLevel[1]; FrontEnd`Private`$ColorSelectorUseMakeBoxes = 
                    True; MathLink`CallFrontEnd[
                    FrontEnd`AttachCell[Typeset`box$, 
                    FrontEndResource["GrayLevelColorValueSelector"], {
                    0, {Left, Bottom}}, {Left, Top}, 
                    "ClosingActions" -> {
                    "SelectionDeparture", "ParentChanged", 
                    "EvaluatorQuit"}]]]], BaseStyle -> Inherited, Evaluator -> 
                    Automatic, Method -> "Preemptive"], 
                    GrayLevel[1], Editable -> False, Selectable -> False]}], 
                    "]"}], ",", 
                    RowBox[{"Directive", "[", 
                    RowBox[{
                    RowBox[{"EdgeForm", "[", 
                    RowBox[{"Directive", "[", 
                    RowBox[{
                    RowBox[{"Thickness", "[", "Small", "]"}], ",", 
                    RowBox[{"Opacity", "[", "0.616`", "]"}]}], "]"}], "]"}], 
                    ",", 
                    InterpretationBox[
                    ButtonBox[
                    TooltipBox[
                    GraphicsBox[{{
                    GrayLevel[0], 
                    RectangleBox[{0, 0}]}, {
                    GrayLevel[0], 
                    RectangleBox[{1, -1}]}, {
                    GrayLevel[1], 
                    RectangleBox[{0, -1}, {2, 1}]}}, AspectRatio -> 1, Frame -> 
                    True, FrameStyle -> GrayLevel[0.6666666666666666], 
                    FrameTicks -> None, PlotRangePadding -> None, ImageSize -> 
                    Dynamic[{Automatic, 1.35 CurrentValue["FontCapHeight"]/
                    AbsoluteCurrentValue[Magnification]}]], "GrayLevel[1]"], 
                    Appearance -> None, BaseStyle -> {}, BaselinePosition -> 
                    Baseline, DefaultBaseStyle -> {}, ButtonFunction :> 
                    With[{Typeset`box$ = EvaluationBox[]}, 
                    If[
                    Not[
                    AbsoluteCurrentValue["Deployed"]], 
                    SelectionMove[Typeset`box$, All, Expression]; 
                    FrontEnd`Private`$ColorSelectorInitialAlpha = 1; 
                    FrontEnd`Private`$ColorSelectorInitialColor = 
                    GrayLevel[1]; FrontEnd`Private`$ColorSelectorUseMakeBoxes = 
                    True; MathLink`CallFrontEnd[
                    FrontEnd`AttachCell[Typeset`box$, 
                    FrontEndResource["GrayLevelColorValueSelector"], {
                    0, {Left, Bottom}}, {Left, Top}, 
                    "ClosingActions" -> {
                    "SelectionDeparture", "ParentChanged", 
                    "EvaluatorQuit"}]]]], BaseStyle -> Inherited, Evaluator -> 
                    Automatic, Method -> "Preemptive"], 
                    GrayLevel[1], Editable -> False, Selectable -> False]}], 
                    "]"}], ",", 
                    RowBox[{"Directive", "[", 
                    RowBox[{
                    RowBox[{"EdgeForm", "[", 
                    RowBox[{"Directive", "[", 
                    RowBox[{
                    RowBox[{"Thickness", "[", "Small", "]"}], ",", 
                    RowBox[{"Opacity", "[", "0.616`", "]"}]}], "]"}], "]"}], 
                    ",", 
                    InterpretationBox[
                    ButtonBox[
                    TooltipBox[
                    GraphicsBox[{{
                    GrayLevel[0], 
                    RectangleBox[{0, 0}]}, {
                    GrayLevel[0], 
                    RectangleBox[{1, -1}]}, {
                    GrayLevel[1], 
                    RectangleBox[{0, -1}, {2, 1}]}}, AspectRatio -> 1, Frame -> 
                    True, FrameStyle -> GrayLevel[0.6666666666666666], 
                    FrameTicks -> None, PlotRangePadding -> None, ImageSize -> 
                    Dynamic[{Automatic, 1.35 CurrentValue["FontCapHeight"]/
                    AbsoluteCurrentValue[Magnification]}]], "GrayLevel[1]"], 
                    Appearance -> None, BaseStyle -> {}, BaselinePosition -> 
                    Baseline, DefaultBaseStyle -> {}, ButtonFunction :> 
                    With[{Typeset`box$ = EvaluationBox[]}, 
                    If[
                    Not[
                    AbsoluteCurrentValue["Deployed"]], 
                    SelectionMove[Typeset`box$, All, Expression]; 
                    FrontEnd`Private`$ColorSelectorInitialAlpha = 1; 
                    FrontEnd`Private`$ColorSelectorInitialColor = 
                    GrayLevel[1]; FrontEnd`Private`$ColorSelectorUseMakeBoxes = 
                    True; MathLink`CallFrontEnd[
                    FrontEnd`AttachCell[Typeset`box$, 
                    FrontEndResource["GrayLevelColorValueSelector"], {
                    0, {Left, Bottom}}, {Left, Top}, 
                    "ClosingActions" -> {
                    "SelectionDeparture", "ParentChanged", 
                    "EvaluatorQuit"}]]]], BaseStyle -> Inherited, Evaluator -> 
                    Automatic, Method -> "Preemptive"], 
                    GrayLevel[1], Editable -> False, Selectable -> False]}], 
                    "]"}]}], "}"}], ",", 
                    RowBox[{"{", 
                    RowBox[{
                    RowBox[{"Directive", "[", 
                    RowBox[{
                    RowBox[{"EdgeForm", "[", 
                    RowBox[{"Directive", "[", 
                    RowBox[{
                    RowBox[{"Thickness", "[", "Small", "]"}], ",", 
                    RowBox[{"Opacity", "[", "0.616`", "]"}]}], "]"}], "]"}], 
                    ",", 
                    InterpretationBox[
                    ButtonBox[
                    TooltipBox[
                    GraphicsBox[{{
                    GrayLevel[0], 
                    RectangleBox[{0, 0}]}, {
                    GrayLevel[0], 
                    RectangleBox[{1, -1}]}, {
                    GrayLevel[0], 
                    RectangleBox[{0, -1}, {2, 1}]}}, AspectRatio -> 1, Frame -> 
                    True, FrameStyle -> GrayLevel[0.], FrameTicks -> None, 
                    PlotRangePadding -> None, ImageSize -> 
                    Dynamic[{Automatic, 1.35 CurrentValue["FontCapHeight"]/
                    AbsoluteCurrentValue[Magnification]}]], "GrayLevel[0]"], 
                    Appearance -> None, BaseStyle -> {}, BaselinePosition -> 
                    Baseline, DefaultBaseStyle -> {}, ButtonFunction :> 
                    With[{Typeset`box$ = EvaluationBox[]}, 
                    If[
                    Not[
                    AbsoluteCurrentValue["Deployed"]], 
                    SelectionMove[Typeset`box$, All, Expression]; 
                    FrontEnd`Private`$ColorSelectorInitialAlpha = 1; 
                    FrontEnd`Private`$ColorSelectorInitialColor = 
                    GrayLevel[0]; FrontEnd`Private`$ColorSelectorUseMakeBoxes = 
                    True; MathLink`CallFrontEnd[
                    FrontEnd`AttachCell[Typeset`box$, 
                    FrontEndResource["GrayLevelColorValueSelector"], {
                    0, {Left, Bottom}}, {Left, Top}, 
                    "ClosingActions" -> {
                    "SelectionDeparture", "ParentChanged", 
                    "EvaluatorQuit"}]]]], BaseStyle -> Inherited, Evaluator -> 
                    Automatic, Method -> "Preemptive"], 
                    GrayLevel[0], Editable -> False, Selectable -> False]}], 
                    "]"}], ",", 
                    RowBox[{"Directive", "[", 
                    RowBox[{
                    RowBox[{"EdgeForm", "[", 
                    RowBox[{"Directive", "[", 
                    RowBox[{
                    RowBox[{"Thickness", "[", "Small", "]"}], ",", 
                    RowBox[{"Opacity", "[", "0.616`", "]"}]}], "]"}], "]"}], 
                    ",", 
                    InterpretationBox[
                    ButtonBox[
                    TooltipBox[
                    GraphicsBox[{{
                    GrayLevel[0], 
                    RectangleBox[{0, 0}]}, {
                    GrayLevel[0], 
                    RectangleBox[{1, -1}]}, {
                    GrayLevel[0.5], 
                    RectangleBox[{0, -1}, {2, 1}]}}, AspectRatio -> 1, Frame -> 
                    True, FrameStyle -> GrayLevel[0.33333333333333337`], 
                    FrameTicks -> None, PlotRangePadding -> None, ImageSize -> 
                    Dynamic[{Automatic, 1.35 CurrentValue["FontCapHeight"]/
                    AbsoluteCurrentValue[Magnification]}]], "GrayLevel[0.5]"],
                     Appearance -> None, BaseStyle -> {}, BaselinePosition -> 
                    Baseline, DefaultBaseStyle -> {}, ButtonFunction :> 
                    With[{Typeset`box$ = EvaluationBox[]}, 
                    If[
                    Not[
                    AbsoluteCurrentValue["Deployed"]], 
                    SelectionMove[Typeset`box$, All, Expression]; 
                    FrontEnd`Private`$ColorSelectorInitialAlpha = 1; 
                    FrontEnd`Private`$ColorSelectorInitialColor = 
                    GrayLevel[0.5]; 
                    FrontEnd`Private`$ColorSelectorUseMakeBoxes = True; 
                    MathLink`CallFrontEnd[
                    FrontEnd`AttachCell[Typeset`box$, 
                    FrontEndResource["GrayLevelColorValueSelector"], {
                    0, {Left, Bottom}}, {Left, Top}, 
                    "ClosingActions" -> {
                    "SelectionDeparture", "ParentChanged", 
                    "EvaluatorQuit"}]]]], BaseStyle -> Inherited, Evaluator -> 
                    Automatic, Method -> "Preemptive"], 
                    GrayLevel[0.5], Editable -> False, Selectable -> False]}],
                     "]"}], ",", 
                    RowBox[{"Directive", "[", 
                    RowBox[{
                    RowBox[{"EdgeForm", "[", 
                    RowBox[{"Directive", "[", 
                    RowBox[{
                    RowBox[{"Thickness", "[", "Small", "]"}], ",", 
                    RowBox[{"Opacity", "[", "0.616`", "]"}]}], "]"}], "]"}], 
                    ",", 
                    InterpretationBox[
                    ButtonBox[
                    TooltipBox[
                    GraphicsBox[{{
                    GrayLevel[0], 
                    RectangleBox[{0, 0}]}, {
                    GrayLevel[0], 
                    RectangleBox[{1, -1}]}, {
                    RGBColor[1, 0, 0], 
                    RectangleBox[{0, -1}, {2, 1}]}}, AspectRatio -> 1, Frame -> 
                    True, FrameStyle -> RGBColor[0.6666666666666666, 0., 0.], 
                    FrameTicks -> None, PlotRangePadding -> None, ImageSize -> 
                    Dynamic[{Automatic, 1.35 CurrentValue["FontCapHeight"]/
                    AbsoluteCurrentValue[Magnification]}]], 
                    "RGBColor[1, 0, 0]"], Appearance -> None, BaseStyle -> {},
                     BaselinePosition -> Baseline, DefaultBaseStyle -> {}, 
                    ButtonFunction :> With[{Typeset`box$ = EvaluationBox[]}, 
                    If[
                    Not[
                    AbsoluteCurrentValue["Deployed"]], 
                    SelectionMove[Typeset`box$, All, Expression]; 
                    FrontEnd`Private`$ColorSelectorInitialAlpha = 1; 
                    FrontEnd`Private`$ColorSelectorInitialColor = 
                    RGBColor[1, 0, 0]; 
                    FrontEnd`Private`$ColorSelectorUseMakeBoxes = True; 
                    MathLink`CallFrontEnd[
                    FrontEnd`AttachCell[Typeset`box$, 
                    FrontEndResource["RGBColorValueSelector"], {
                    0, {Left, Bottom}}, {Left, Top}, 
                    "ClosingActions" -> {
                    "SelectionDeparture", "ParentChanged", 
                    "EvaluatorQuit"}]]]], BaseStyle -> Inherited, Evaluator -> 
                    Automatic, Method -> "Preemptive"], 
                    RGBColor[1, 0, 0], Editable -> False, Selectable -> 
                    False]}], "]"}]}], "}"}]}], "}"}], ",", 
                 RowBox[{"{", 
                   RowBox[{
                    RowBox[{"{", "}"}], ",", 
                    RowBox[{"{", 
                    RowBox[{#, ",", #2, ",", #3}], "}"}]}], "}"}], ",", 
                 RowBox[{"LegendMarkers", "\[Rule]", 
                   RowBox[{"{", 
                    RowBox[{
                    RowBox[{"{", "None", "}"}], ",", 
                    RowBox[{"{", 
                    RowBox[{"Automatic", ",", "Automatic", ",", "Automatic"}],
                     "}"}]}], "}"}]}], ",", 
                 RowBox[{"LabelStyle", "\[Rule]", 
                   RowBox[{"{", 
                    RowBox[{
                    RowBox[{"Directive", "[", "]"}], ",", 
                    RowBox[{"Directive", "[", "]"}]}], "}"}]}], ",", 
                 RowBox[{"LegendLayout", "\[Rule]", "\"Column\""}]}], 
               "]"}]& )], Scaled[{0.2, 0.8}], ImageScaled[{0.5, 0.5}],
           BaseStyle->{FontSize -> Larger},
           FormatType->StandardForm]},
         AspectRatio->NCache[GoldenRatio^(-1), 0.6180339887498948],
         Axes->{False, True},
         AxesLabel->{
           FormBox["\"\"", TraditionalForm], 
           FormBox["\"freq.\"", TraditionalForm]},
         AxesOrigin->{0.3877941176470588, 0.},
         CoordinatesToolOptions:>{"DisplayFunction" -> ({
             Identity[
              Part[#, 1]], 
             Identity[
              Part[#, 2]]}& ), "CopiedValueFunction" -> ({
             Identity[
              Part[#, 1]], 
             Identity[
              Part[#, 2]]}& )},
         DisplayFunction->Identity,
         FrameLabel->{{None, None}, {None, None}},
         FrameTicks->{{Automatic, Automatic}, {{{1.0919117647058822`, 
              FormBox[
               InterpretationBox[
                StyleBox[
                 
                 GraphicsBox[{}, ImageSize -> {0, 0}, BaselinePosition -> 
                  Baseline], "CacheGraphics" -> False], 
                Spacer[0]], TraditionalForm], {0.004, 0}}, {
             2.0919117647058822`, 
              FormBox[
               InterpretationBox[
                StyleBox[
                 
                 GraphicsBox[{}, ImageSize -> {0, 0}, BaselinePosition -> 
                  Baseline], "CacheGraphics" -> False], 
                Spacer[0]], TraditionalForm], {0.004, 0}}, {
             3.0919117647058822`, 
              FormBox[
               InterpretationBox[
                StyleBox[
                 
                 GraphicsBox[{}, ImageSize -> {0, 0}, BaselinePosition -> 
                  Baseline], "CacheGraphics" -> False], 
                Spacer[0]], TraditionalForm], {0.004, 0}}, {
             3.6433823529411766`, 
              FormBox[
               InterpretationBox[
                StyleBox[
                 
                 GraphicsBox[{}, ImageSize -> {0, 0}, BaselinePosition -> 
                  Baseline], "CacheGraphics" -> False], 
                Spacer[0]], TraditionalForm], {0.008, 0}}, {4.194852941176471, 
              FormBox[
               InterpretationBox[
                StyleBox[
                 
                 GraphicsBox[{}, ImageSize -> {0, 0}, BaselinePosition -> 
                  Baseline], "CacheGraphics" -> False], 
                Spacer[0]], TraditionalForm], {0.004, 0}}, {5.194852941176471, 
              FormBox[
               InterpretationBox[
                StyleBox[
                 
                 GraphicsBox[{}, ImageSize -> {0, 0}, BaselinePosition -> 
                  Baseline], "CacheGraphics" -> False], 
                Spacer[0]], TraditionalForm], {0.004, 0}}, {6.194852941176471, 
              FormBox[
               InterpretationBox[
                StyleBox[
                 
                 GraphicsBox[{}, ImageSize -> {0, 0}, BaselinePosition -> 
                  Baseline], "CacheGraphics" -> False], 
                Spacer[0]], TraditionalForm], {0.004, 0}}, {
             6.7463235294117645`, 
              FormBox[
               InterpretationBox[
                StyleBox[
                 
                 GraphicsBox[{}, ImageSize -> {0, 0}, BaselinePosition -> 
                  Baseline], "CacheGraphics" -> False], 
                Spacer[0]], TraditionalForm], {0.008, 0}}, {7.297794117647058, 
              FormBox[
               InterpretationBox[
                StyleBox[
                 
                 GraphicsBox[{}, ImageSize -> {0, 0}, BaselinePosition -> 
                  Baseline], "CacheGraphics" -> False], 
                Spacer[0]], TraditionalForm], {0.004, 0}}, {8.297794117647058, 
              FormBox[
               InterpretationBox[
                StyleBox[
                 
                 GraphicsBox[{}, ImageSize -> {0, 0}, BaselinePosition -> 
                  Baseline], "CacheGraphics" -> False], 
                Spacer[0]], TraditionalForm], {0.004, 0}}, {9.297794117647058, 
              FormBox[
               InterpretationBox[
                StyleBox[
                 
                 GraphicsBox[{}, ImageSize -> {0, 0}, BaselinePosition -> 
                  Baseline], "CacheGraphics" -> False], 
                Spacer[0]], TraditionalForm], {0.004, 0}}, {9.849264705882353, 
              FormBox[
               InterpretationBox[
                StyleBox[
                 
                 GraphicsBox[{}, ImageSize -> {0, 0}, BaselinePosition -> 
                  Baseline], "CacheGraphics" -> False], 
                Spacer[0]], TraditionalForm], {0.008, 0}}, {
             10.400735294117649`, 
              FormBox[
               InterpretationBox[
                StyleBox[
                 
                 GraphicsBox[{}, ImageSize -> {0, 0}, BaselinePosition -> 
                  Baseline], "CacheGraphics" -> False], 
                Spacer[0]], TraditionalForm], {0.004, 0}}, {
             11.400735294117649`, 
              FormBox[
               InterpretationBox[
                StyleBox[
                 
                 GraphicsBox[{}, ImageSize -> {0, 0}, BaselinePosition -> 
                  Baseline], "CacheGraphics" -> False], 
                Spacer[0]], TraditionalForm], {0.004, 0}}, {
             12.400735294117649`, 
              FormBox[
               InterpretationBox[
                StyleBox[
                 
                 GraphicsBox[{}, ImageSize -> {0, 0}, BaselinePosition -> 
                  Baseline], "CacheGraphics" -> False], 
                Spacer[0]], TraditionalForm], {0.004, 0}}}, {{
             1.0919117647058822`, 
              FormBox[
               InterpretationBox[
                StyleBox[
                 
                 GraphicsBox[{}, ImageSize -> {0, 0}, BaselinePosition -> 
                  Baseline], "CacheGraphics" -> False], 
                Spacer[0]], TraditionalForm], {0.004, 0}}, {
             2.0919117647058822`, 
              FormBox[
               InterpretationBox[
                StyleBox[
                 
                 GraphicsBox[{}, ImageSize -> {0, 0}, BaselinePosition -> 
                  Baseline], "CacheGraphics" -> False], 
                Spacer[0]], TraditionalForm], {0.004, 0}}, {
             3.0919117647058822`, 
              FormBox[
               InterpretationBox[
                StyleBox[
                 GraphicsBox[{}, ImageSize -> {0, 0}, BaselinePosition -> 
                  Baseline], "CacheGraphics" -> False], 
                Spacer[0]], TraditionalForm], {0.004, 0}}, {
             3.6433823529411766`, 
              FormBox[
               InterpretationBox[
                StyleBox[
                 
                 GraphicsBox[{}, ImageSize -> {0, 0}, BaselinePosition -> 
                  Baseline], "CacheGraphics" -> False], 
                Spacer[0]], TraditionalForm], {0.008, 0}}, {4.194852941176471, 
              FormBox[
               InterpretationBox[
                StyleBox[
                 
                 GraphicsBox[{}, ImageSize -> {0, 0}, BaselinePosition -> 
                  Baseline], "CacheGraphics" -> False], 
                Spacer[0]], TraditionalForm], {0.004, 0}}, {5.194852941176471, 
              FormBox[
               InterpretationBox[
                StyleBox[
                 
                 GraphicsBox[{}, ImageSize -> {0, 0}, BaselinePosition -> 
                  Baseline], "CacheGraphics" -> False], 
                Spacer[0]], TraditionalForm], {0.004, 0}}, {6.194852941176471, 
              FormBox[
               InterpretationBox[
                StyleBox[
                 
                 GraphicsBox[{}, ImageSize -> {0, 0}, BaselinePosition -> 
                  Baseline], "CacheGraphics" -> False], 
                Spacer[0]], TraditionalForm], {0.004, 0}}, {
             6.7463235294117645`, 
              FormBox[
               InterpretationBox[
                StyleBox[
                 
                 GraphicsBox[{}, ImageSize -> {0, 0}, BaselinePosition -> 
                  Baseline], "CacheGraphics" -> False], 
                Spacer[0]], TraditionalForm], {0.008, 0}}, {7.297794117647058, 
              FormBox[
               InterpretationBox[
                StyleBox[
                 
                 GraphicsBox[{}, ImageSize -> {0, 0}, BaselinePosition -> 
                  Baseline], "CacheGraphics" -> False], 
                Spacer[0]], TraditionalForm], {0.004, 0}}, {8.297794117647058, 
              FormBox[
               InterpretationBox[
                StyleBox[
                 
                 GraphicsBox[{}, ImageSize -> {0, 0}, BaselinePosition -> 
                  Baseline], "CacheGraphics" -> False], 
                Spacer[0]], TraditionalForm], {0.004, 0}}, {9.297794117647058, 
              FormBox[
               InterpretationBox[
                StyleBox[
                 
                 GraphicsBox[{}, ImageSize -> {0, 0}, BaselinePosition -> 
                  Baseline], "CacheGraphics" -> False], 
                Spacer[0]], TraditionalForm], {0.004, 0}}, {9.849264705882353, 
              FormBox[
               InterpretationBox[
                StyleBox[
                 
                 GraphicsBox[{}, ImageSize -> {0, 0}, BaselinePosition -> 
                  Baseline], "CacheGraphics" -> False], 
                Spacer[0]], TraditionalForm], {0.008, 0}}, {
             10.400735294117649`, 
              FormBox[
               InterpretationBox[
                StyleBox[
                 
                 GraphicsBox[{}, ImageSize -> {0, 0}, BaselinePosition -> 
                  Baseline], "CacheGraphics" -> False], 
                Spacer[0]], TraditionalForm], {0.004, 0}}, {
             11.400735294117649`, 
              FormBox[
               InterpretationBox[
                StyleBox[
                 
                 GraphicsBox[{}, ImageSize -> {0, 0}, BaselinePosition -> 
                  Baseline], "CacheGraphics" -> False], 
                Spacer[0]], TraditionalForm], {0.004, 0}}, {
             12.400735294117649`, 
              FormBox[
               InterpretationBox[
                StyleBox[
                 
                 GraphicsBox[{}, ImageSize -> {0, 0}, BaselinePosition -> 
                  Baseline], "CacheGraphics" -> False], 
                Spacer[0]], TraditionalForm], {0.004, 0}}}}},
         GridLines->{None, None},
         GridLinesStyle->Directive[
           GrayLevel[0.5, 0.4]],
         PlotRange->{{All, All}, {0, 0.7}},
         PlotRangePadding->{{
            Scaled[0.02], 
            Scaled[0.02]}, {
            Scaled[0.02], 
            Scaled[0.05]}},
         Ticks->{None, Automatic}],
        TraditionalForm],
       InterpretTemplate[Legended[
         Graphics[{{
            Opacity[0], 
            Point[{0.3877941176470588, 0.}]}, {{}, {{{}, {{}, {{
                 Directive[
                  EdgeForm[
                   Directive[
                    Thickness[Small], 
                    Opacity[0.616]]], 
                  GrayLevel[0]], 
                 Tooltip[
                  StatusArea[
                   RawBoxes[
                    DynamicBox[{
                    FEPrivate`If[
                    CurrentValue["MouseOver"], 
                    EdgeForm[{
                    GrayLevel[0.5], 
                    AbsoluteThickness[1.5], 
                    Opacity[0.66]}], {}, {}], 
                    
                    RectangleBox[{0.6323529411764706, 0.}, {1.551470588235294,
                     0.03706572557407049}, "RoundingRadius" -> 0]}]], 
                   0.03706572557407049], 
                  Style[0.03706572557407049, {}]]}, {
                 Directive[
                  EdgeForm[
                   Directive[
                    Thickness[Small], 
                    Opacity[0.616]]], 
                  GrayLevel[0.5]], 
                 Tooltip[
                  StatusArea[
                   RawBoxes[
                    DynamicBox[{
                    FEPrivate`If[
                    CurrentValue["MouseOver"], 
                    EdgeForm[{
                    GrayLevel[0.5], 
                    AbsoluteThickness[1.5], 
                    Opacity[0.66]}], {}, {}], 
                    
                    RectangleBox[{1.6323529411764703`, 0.}, {
                    2.551470588235294, 0.041097489784004675`}, 
                    "RoundingRadius" -> 0]}]], 0.041097489784004675`],
[truncated: 589,117 more chars]
